# Supplementary material for: Monocytes affect bone mineral density in pre- and postmenopausal women through ribonucleoprotein complex biogenesis by integrative bioinformatics analysis
Source: Sci Rep. 2019 Nov 21;9:17290. doi: 10.1038/s41598-019-53843-6 (PMC6872746; doi:10.1038/s41598-019-53843-6)
Supplement: Supplementary file 2 — Table S1~S14 [file 41598_2019_53843_MOESM2_ESM.xlsx]

## Sheet: Table S1
Table S1:enrichment analysis in module black
geneSet	description	size	overlap	expect	enrichmentRatio	pValue	FDR
GO:1900371	regulation of purine nucleotide biosynthetic process	75	6	0.378015	15.8724	2.09e-06	0.0102552
GO:0030808	regulation of nucleotide biosynthetic process	76	6	0.383055	15.6635	2.26e-06	0.0102552
GO:1900542	regulation of purine nucleotide metabolic process	95	6	0.478819	12.5308	8.31e-06	0.023966
GO:0006140	regulation of nucleotide metabolic process	99	6	0.49898	12.0245	1.05e-05	0.023966
GO:0022898	regulation of transmembrane transporter activity	235	8	1.18445	6.7542	2.41e-05	0.043731
FDR: false discovery rate

## Sheet: Table S2
Table S2 : enrichment analysis in module green yellow
geneSet	description		size	overlap	expect	enrichmentRatio	pValue	FDR
GO:0043312	neutrophil degranulation		482	9	0.838714	10.7307	7.86e-08	0.000195
GO:0002283	neutrophil activation involved in immune response		485	9	0.843934	10.6643	8.29e-08	0.000195
GO:0042119	neutrophil activation		494	9	0.859594	10.4701	9.7e-08	0.000195
GO:0002446	neutrophil mediated immunity		496	9	0.863075	10.4278	1e-07	0.000195
GO:0036230	granulocyte activation		500	9	0.870035	10.3444	1.07e-07	0.000195
GO:0043299	leukocyte degranulation		529	9	0.920497	9.77733	1.74e-07	0.000263
GO:0002275	myeloid cell activation involved in immune response		539	9	0.937898	9.59593	2.03e-07	0.000264
GO:0002444	myeloid leukocyte mediated immunity		548	9	0.953558	9.43833	2.34e-07	0.000266
GO:0002274	myeloid leukocyte activation		634	9	1.1032	8.15806	7.97e-07	0.000805
GO:0002366	leukocyte activation involved in immune response		693	9	1.20587	7.4635	1.67e-06	0.00144868
GO:0002263	cell activation involved in immune response		697	9	1.21283	7.42067	1.75e-06	0.00144868
GO:0002443	leukocyte mediated immunity		760	9	1.32245	6.80554	3.58e-06	0.00270876
GO:0045055	regulated exocytosis		783	9	1.36247	6.60563	4.56e-06	0.00319146
GO:0006887	exocytosis		894	9	1.55562	5.78547	1.34e-05	0.00867888
GO:0045321	leukocyte activation		1184	10	2.06024	4.8538	1.81e-05	0.0109743
GO:0001775	cell activation		1335	10	2.32299	4.30479	5.12e-05	0.0290694
GO:0071383	cellular response to steroid hormone stimulus		257	5	0.447198	11.1807	7.36e-05	0.0393429
GO:0002252	immune effector process		1141	9	1.98542	4.53305	9.17e-05	0.0462962
GO:0030518	intracellular steroid hormone receptor signaling pathway		141	4	0.24535	16.3033	9.89e-05	0.0473321

## Sheet: Table S3
Table S3: enrichment analysis in module midnight blue
geneSet	description	size	overlap	expect	enrichmentRatio	pValue	FDR
GO:0014070	response to organic cyclic compound	905	15	1.41186	10.6243	4.14e-13	3.76e-09
GO:1901700	response to oxygen-containing compound	1556	17	2.42746	7.00321	3.95e-12	1.8e-08
GO:0033993	response to lipid	898	14	1.40094	9.99332	8.29e-12	2.51e-08
GO:0032496	response to lipopolysaccharide	317	10	0.49454	20.2208	2.18e-11	4.96e-08
GO:0002237	response to molecule of bacterial origin	330	10	0.514821	19.4242	3.24e-11	5.9e-08
GO:0009719	response to endogenous stimulus	1595	16	2.4883	6.43009	9.66e-11	1.46e-07
GO:0010941	regulation of cell death	1649	16	2.57254	6.21953	1.6e-10	2.07e-07
GO:0042981	regulation of apoptotic process	1517	15	2.36661	6.33817	6.71e-10	7.62e-07
GO:0043067	regulation of programmed cell death	1531	15	2.38846	6.28021	7.63e-10	7.71e-07
GO:0042127	regulation of cell proliferation	1564	15	2.43994	6.1477	1.03e-09	9.35e-07
GO:0046683	response to organophosphorus	138	7	0.215289	32.5145	1.32e-09	1.09e-06
GO:0034097	response to cytokine	1100	13	1.71607	7.57545	1.95e-09	1.48e-06
GO:0008283	cell proliferation	1986	16	3.09828	5.16415	2.56e-09	1.69e-06
GO:0014074	response to purine-containing compound	152	7	0.237129	29.5197	2.6e-09	1.69e-06
GO:0040011	locomotion	1738	15	2.71139	5.53222	4.48e-09	2.7e-06
GO:0010243	response to organonitrogen compound	945	12	1.47426	8.13968	4.75e-09	2.7e-06
GO:0009725	response to hormone	962	12	1.50078	7.99584	5.81e-09	3.11e-06
GO:0048870	cell motility	1518	14	2.36817	5.91173	8.62e-09	4.12e-06
GO:0051674	localization of cell	1518	14	2.36817	5.91173	8.62e-09	4.12e-06
GO:0009617	response to bacterium	595	10	0.928237	10.7731	9.89e-09	4.49e-06
GO:0071345	cellular response to cytokine stimulus	1015	12	1.58346	7.57833	1.06e-08	4.6e-06
GO:0033554	cellular response to stress	1867	15	2.91264	5.14997	1.21e-08	4.98e-06
GO:1901698	response to nitrogen compound	1033	12	1.61154	7.44627	1.3e-08	5.12e-06
GO:0006915	apoptotic process	1912	15	2.98284	5.02877	1.67e-08	6.33e-06
GO:1901701	cellular response to oxygen-containing compound	1074	12	1.67551	7.16201	2e-08	7.29e-06
GO:0009612	response to mechanical stimulus	207	7	0.322933	21.6763	2.22e-08	7.65e-06
GO:0071495	cellular response to endogenous stimulus	1347	13	2.1014	6.18634	2.27e-08	7.65e-06
GO:0006928	movement of cell or subcellular component	1967	15	3.06864	4.88815	2.47e-08	8.01e-06
GO:0016477	cell migration	1368	13	2.13417	6.09137	2.74e-08	8.58e-06
GO:0051254	positive regulation of RNA metabolic process	1668	14	2.60218	5.3801	2.9e-08	8.8e-06
GO:0070848	response to growth factor	690	10	1.07644	9.28986	4.04e-08	1.18e-05
GO:0045944	positive regulation of transcription by RNA polymerase II	1168	12	1.82215	6.58562	5.1e-08	1.45e-05
GO:0035914	skeletal muscle cell differentiation	69	5	0.107644	46.4493	6.45e-08	1.78e-05
GO:0045935	positive regulation of nucleobase-containing compound metabolic process	1847	14	2.88144	4.85869	1.06e-07	2.82e-05
GO:0042493	response to drug	994	11	1.5507	7.09356	1.08e-07	2.82e-05
GO:0007610	behavior	582	9	0.907956	9.91237	1.33e-07	3.37e-05
GO:0030097	hemopoiesis	791	10	1.23401	8.10367	1.46e-07	3.58e-05
GO:1901216	positive regulation of neuron death	82	5	0.127925	39.0854	1.55e-07	3.7e-05
GO:0010628	positive regulation of gene expression	1911	14	2.98128	4.69597	1.64e-07	3.82e-05
GO:0030334	regulation of cell migration	804	10	1.25429	7.97264	1.7e-07	3.85e-05
GO:0051248	negative regulation of protein metabolic process	1044	11	1.62871	6.75383	1.79e-07	3.96e-05
GO:0051094	positive regulation of developmental process	1314	12	2.04992	5.85388	1.87e-07	4.05e-05
GO:0060326	cell chemotaxis	289	7	0.450858	15.526	2.17e-07	4.6e-05
GO:1901214	regulation of neuron death	292	7	0.455538	15.3664	2.33e-07	4.76e-05
GO:0048534	hematopoietic or lymphoid organ development	833	10	1.29953	7.69508	2.36e-07	4.76e-05
GO:2000145	regulation of cell motility	863	10	1.34633	7.42758	3.27e-07	6.47e-05
GO:0070372	regulation of ERK1 and ERK2 cascade	308	7	0.480499	14.5682	3.35e-07	6.47e-05
GO:0010942	positive regulation of cell death	660	9	1.02964	8.74091	3.87e-07	7.24e-05
GO:0002520	immune system development	881	10	1.37441	7.27582	3.96e-07	7.24e-05
GO:0051591	response to cAMP	99	5	0.154446	32.3737	3.98e-07	7.24e-05
GO:0008285	negative regulation of cell proliferation	667	9	1.04056	8.64918	4.23e-07	7.41e-05
GO:0071222	cellular response to lipopolysaccharide	193	6	0.301092	19.9275	4.24e-07	7.41e-05
GO:0000165	MAPK cascade	896	10	1.39782	7.15402	4.63e-07	7.81e-05
GO:0051707	response to other organism	897	10	1.39938	7.14604	4.68e-07	7.81e-05
GO:0043207	response to external biotic stimulus	899	10	1.4025	7.13014	4.78e-07	7.81e-05
GO:0070997	neuron death	325	7	0.50702	13.8062	4.81e-07	7.81e-05
GO:0070371	ERK1 and ERK2 cascade	326	7	0.50858	13.7638	4.91e-07	7.83e-05
GO:0023014	signal transduction by protein phosphorylation	907	10	1.41498	7.06725	5.19e-07	8.05e-05
GO:0071219	cellular response to molecule of bacterial origin	200	6	0.312012	19.23	5.22e-07	8.05e-05
GO:0002521	leukocyte differentiation	496	8	0.773791	10.3387	5.67e-07	8.59e-05
GO:0009636	response to toxic substance	499	8	0.778471	10.2766	5.93e-07	8.84e-05
GO:0009607	response to biotic stimulus	926	10	1.44462	6.92225	6.28e-07	9.2e-05
GO:0019221	cytokine-mediated signaling pathway	705	9	1.09984	8.18298	6.74e-07	9.72e-05
GO:0040012	regulation of locomotion	938	10	1.46334	6.83369	7.07e-07	0.0001
GO:0051270	regulation of cellular component movement	942	10	1.46958	6.80467	7.35e-07	0.000102
GO:0009968	negative regulation of signal transduction	1202	11	1.8752	5.86606	7.38e-07	0.000102
GO:0045893	positive regulation of transcription, DNA-templated	1499	12	2.33853	5.13142	7.83e-07	0.000106
GO:0071216	cellular response to biotic stimulus	222	6	0.346334	17.3243	9.62e-07	0.000129
GO:0006468	protein phosphorylation	1860	13	2.90172	4.48011	1.02e-06	0.000135
GO:0032269	negative regulation of cellular protein metabolic process	983	10	1.53354	6.52085	1.09e-06	0.000141
GO:2000026	regulation of multicellular organismal development	1908	13	2.9766	4.3674	1.37e-06	0.000173
GO:0007517	muscle organ development	380	7	0.592824	11.8079	1.37e-06	0.000173
GO:1903508	positive regulation of nucleic acid-templated transcription	1583	12	2.46958	4.85913	1.41e-06	0.000173
GO:1902680	positive regulation of RNA biosynthetic process	1584	12	2.47114	4.85606	1.42e-06	0.000173
GO:0048660	regulation of smooth muscle cell proliferation	128	5	0.199688	25.0391	1.43e-06	0.000173
GO:0031328	positive regulation of cellular biosynthetic process	1919	13	2.99376	4.34237	1.46e-06	0.000175
GO:0001933	negative regulation of protein phosphorylation	385	7	0.600624	11.6545	1.5e-06	0.000177
GO:0009888	tissue development	1925	13	3.00312	4.32883	1.52e-06	0.000177
GO:0048659	smooth muscle cell proliferation	130	5	0.202808	24.6538	1.54e-06	0.000177
GO:1903706	regulation of hemopoiesis	389	7	0.606864	11.5347	1.6e-06	0.000182
GO:0007611	learning or memory	244	6	0.380655	15.7623	1.67e-06	0.000185
GO:0010648	negative regulation of cell communication	1305	11	2.03588	5.40307	1.67e-06	0.000185
GO:0023057	negative regulation of signaling	1309	11	2.04212	5.38655	1.72e-06	0.000189
GO:0009891	positive regulation of biosynthetic process	1949	13	3.04056	4.27553	1.75e-06	0.000189
GO:0071396	cellular response to lipid	593	8	0.925117	8.64755	2.17e-06	0.000232
GO:0051240	positive regulation of multicellular organismal process	1661	12	2.59126	4.63095	2.35e-06	0.000249
GO:1902107	positive regulation of leukocyte differentiation	142	5	0.221529	22.5704	2.38e-06	0.000249
GO:0019080	viral gene expression	62	4	0.0967239	41.3548	2.44e-06	0.000252
GO:2000113	negative regulation of cellular macromolecule biosynthetic process	1359	11	2.12012	5.18837	2.49e-06	0.000255
GO:1902105	regulation of leukocyte differentiation	263	6	0.410296	14.6236	2.58e-06	0.00026
GO:0000122	negative regulation of transcription by RNA polymerase II	835	9	1.30265	6.90898	2.75e-06	0.000272
GO:0006935	chemotaxis	613	8	0.956318	8.36542	2.78e-06	0.000272
GO:0042326	negative regulation of phosphorylation	423	7	0.659906	10.6076	2.8e-06	0.000272
GO:0051592	response to calcium ion	147	5	0.229329	21.8027	2.83e-06	0.000272
GO:0042330	taxis	615	8	0.959438	8.33821	2.85e-06	0.000272
GO:0051384	response to glucocorticoid	149	5	0.232449	21.5101	3.02e-06	0.000286
GO:0001932	regulation of protein phosphorylation	1388	11	2.16537	5.07997	3.07e-06	0.000288
GO:0070373	negative regulation of ERK1 and ERK2 cascade	66	4	0.102964	38.8485	3.14e-06	0.000291
GO:0006979	response to oxidative stress	431	7	0.672387	10.4107	3.17e-06	0.000291
GO:0009628	response to abiotic stimulus	1123	10	1.75195	5.70793	3.64e-06	0.000331
GO:0050890	cognition	283	6	0.441498	13.5901	3.93e-06	0.000354
GO:0010558	negative regulation of macromolecule biosynthetic process	1434	11	2.23713	4.91702	4.22e-06	0.000376
GO:0043409	negative regulation of MAPK cascade	161	5	0.25117	19.9068	4.41e-06	0.000386
GO:0007519	skeletal muscle tissue development	161	5	0.25117	19.9068	4.41e-06	0.000386
GO:0001568	blood vessel development	654	8	1.02028	7.84098	4.49e-06	0.000389
GO:0071363	cellular response to growth factor stimulus	660	8	1.02964	7.7697	4.81e-06	0.000412
GO:0031960	response to corticosteroid	166	5	0.25897	19.3072	5.13e-06	0.000435
GO:0043066	negative regulation of apoptotic process	903	9	1.40874	6.3887	5.24e-06	0.000441
GO:0060538	skeletal muscle organ development	170	5	0.265211	18.8529	5.76e-06	0.00048
GO:0043069	negative regulation of programmed cell death	917	9	1.43058	6.29117	5.94e-06	0.000491
GO:0001944	vasculature development	682	8	1.06396	7.51906	6.12e-06	0.000501
GO:0031327	negative regulation of cellular biosynthetic process	1492	11	2.32761	4.72587	6.21e-06	0.000504
GO:0010557	positive regulation of macromolecule biosynthetic process	1826	12	2.84867	4.21249	6.39e-06	0.000514
GO:0042325	regulation of phosphorylation	1500	11	2.34009	4.70067	6.54e-06	0.000522
GO:0032870	cellular response to hormone stimulus	689	8	1.07488	7.44267	6.6e-06	0.000522
GO:0032897	negative regulation of viral transcription	24	3	0.0374415	80.125	6.68e-06	0.000523
GO:0072358	cardiovascular system development	691	8	1.078	7.42113	6.74e-06	0.000524
GO:0045597	positive regulation of cell differentiation	933	9	1.45554	6.18328	6.84e-06	0.000527
GO:1901652	response to peptide	487	7	0.75975	9.21355	7.07e-06	0.00054
GO:1904018	positive regulation of vasculature development	178	5	0.277691	18.0056	7.2e-06	0.000545
GO:0009890	negative regulation of biosynthetic process	1516	11	2.36505	4.65106	7.25e-06	0.000545
GO:0071277	cellular response to calcium ion	82	4	0.127925	31.2683	7.49e-06	0.000558
GO:1903708	positive regulation of hemopoiesis	181	5	0.282371	17.7072	7.81e-06	0.000577
GO:1902532	negative regulation of intracellular signal transduction	495	7	0.772231	9.06465	7.87e-06	0.000577
GO:0033002	muscle cell proliferation	182	5	0.283931	17.6099	8.03e-06	0.000584
GO:0071248	cellular response to metal ion	185	5	0.288612	17.3243	8.69e-06	0.000623
GO:0048585	negative regulation of response to stimulus	1545	11	2.4103	4.56375	8.71e-06	0.000623
GO:0006954	inflammatory response	717	8	1.11856	7.15202	8.84e-06	0.000628
GO:0007565	female pregnancy	188	5	0.293292	17.0479	9.4e-06	0.000662
GO:0071496	cellular response to external stimulus	330	6	0.514821	11.6545	9.49e-06	0.000664
GO:0009991	response to extracellular stimulus	515	7	0.803432	8.71262	1.02e-05	0.000707
GO:0043408	regulation of MAPK cascade	745	8	1.16225	6.88322	1.17e-05	0.000795
GO:0043523	regulation of neuron apoptotic process	197	5	0.307332	16.269	1.18e-05	0.000795
GO:0002573	myeloid leukocyte differentiation	197	5	0.307332	16.269	1.18e-05	0.000795
GO:0060548	negative regulation of cell death	998	9	1.55694	5.78056	1.18e-05	0.000795
GO:0097529	myeloid leukocyte migration	198	5	0.308892	16.1869	1.21e-05	0.000808
GO:1990868	response to chemokine	93	4	0.145086	27.5699	1.24e-05	0.000815
GO:1990869	cellular response to chemokine	93	4	0.145086	27.5699	1.24e-05	0.000815
GO:0045936	negative regulation of phosphate metabolic process	532	7	0.829953	8.43421	1.26e-05	0.000824
GO:0010563	negative regulation of phosphorus metabolic process	533	7	0.831513	8.41839	1.27e-05	0.000828
GO:0042035	regulation of cytokine biosynthetic process	94	4	0.146646	27.2766	1.29e-05	0.000832
GO:0010035	response to inorganic substance	536	7	0.836193	8.37127	1.32e-05	0.00084
GO:0071407	cellular response to organic cyclic compound	536	7	0.836193	8.37127	1.32e-05	0.00084
GO:0010038	response to metal ion	356	6	0.555382	10.8034	1.46e-05	0.000922
GO:0072359	circulatory system development	1026	9	1.60062	5.62281	1.48e-05	0.000925
GO:0071241	cellular response to inorganic substance	209	5	0.326053	15.3349	1.57e-05	0.000977
GO:0045444	fat cell differentiation	210	5	0.327613	15.2619	1.61e-05	0.000993
GO:0030593	neutrophil chemotaxis	100	4	0.156006	25.64	1.65e-05	0.00101247
GO:0043900	regulation of multi-organism process	367	6	0.572543	10.4796	1.74e-05	0.0010589
GO:0031400	negative regulation of protein modification process	560	7	0.873635	8.0125	1.76e-05	0.00106427
GO:0030595	leukocyte chemotaxis	215	5	0.335413	14.907	1.8e-05	0.001083
GO:0044706	multi-multicellular organism process	218	5	0.340094	14.7018	1.92e-05	0.00115017
GO:0042089	cytokine biosynthetic process	105	4	0.163807	24.419	2e-05	0.00118763
GO:0045637	regulation of myeloid cell differentiation	221	5	0.344774	14.5023	2.05e-05	0.00119021
GO:0019220	regulation of phosphate metabolic process	1690	11	2.63651	4.17219	2.06e-05	0.00119021
GO:0048514	blood vessel morphogenesis	574	7	0.895476	7.81707	2.06e-05	0.00119021
GO:0042107	cytokine metabolic process	106	4	0.165367	24.1887	2.07e-05	0.00119021
GO:0051174	regulation of phosphorus metabolic process	1692	11	2.63963	4.16726	2.08e-05	0.00119021
GO:0030099	myeloid cell differentiation	379	6	0.591264	10.1478	2.08e-05	0.00119021
GO:0045595	regulation of cell differentiation	1699	11	2.65055	4.15009	2.16e-05	0.00122989
GO:0051402	neuron apoptotic process	224	5	0.349454	14.308	2.19e-05	0.00123744
GO:0048545	response to steroid hormone	388	6	0.605304	9.91237	2.38e-05	0.0013335
GO:0002682	regulation of immune system process	1400	10	2.18409	4.57857	2.57e-05	0.00143357
GO:1990266	neutrophil migration	113	4	0.176287	22.6903	2.67e-05	0.00147982
GO:0045429	positive regulation of nitric oxide biosynthetic process	38	3	0.0592824	50.6053	2.74e-05	0.00150179
GO:1904407	positive regulation of nitric oxide metabolic process	38	3	0.0592824	50.6053	2.74e-05	0.00150179
GO:0002761	regulation of myeloid leukocyte differentiation	114	4	0.177847	22.4912	2.76e-05	0.00150449
GO:0045934	negative regulation of nucleobase-containing compound metabolic process	1418	10	2.21217	4.52045	2.87e-05	0.00155473
GO:0043065	positive regulation of apoptotic process	606	7	0.945398	7.40429	2.92e-05	0.00157082
GO:0051090	regulation of DNA-binding transcription factor activity	404	6	0.630265	9.5198	2.98e-05	0.00159511
GO:0043068	positive regulation of programmed cell death	610	7	0.951638	7.35574	3.05e-05	0.00160994
GO:0061061	muscle structure development	610	7	0.951638	7.35574	3.05e-05	0.00160994
GO:0031399	regulation of protein modification process	1771	11	2.76287	3.98137	3.21e-05	0.00168505
GO:0071621	granulocyte chemotaxis	119	4	0.185647	21.5462	3.27e-05	0.00170926
GO:0043434	response to peptide hormone	418	6	0.652106	9.20096	3.61e-05	0.00187578
GO:0045892	negative regulation of transcription, DNA-templated	1167	9	1.82059	4.94344	4.12e-05	0.00212867
GO:0001817	regulation of cytokine production	642	7	1.00156	6.9891	4.22e-05	0.00216118
GO:1902531	regulation of intracellular signal transduction	1824	11	2.84555	3.86568	4.23e-05	0.00216118
GO:0046782	regulation of viral transcription	44	3	0.0686427	43.7045	4.28e-05	0.00217296
GO:0071347	cellular response to interleukin-1	128	4	0.199688	20.0312	4.35e-05	0.00219873
GO:0031668	cellular response to extracellular stimulus	260	5	0.405616	12.3269	4.47e-05	0.00224651
GO:0038066	p38MAPK cascade	45	3	0.0702028	42.7333	4.58e-05	0.00227493
GO:0061614	pri-miRNA transcription by RNA polymerase II	45	3	0.0702028	42.7333	4.58e-05	0.00227493
GO:0031622	positive regulation of fever generation	7	2	0.0109204	183.143	4.89e-05	0.0024166
GO:0051348	negative regulation of transferase activity	266	5	0.414977	12.0489	4.99e-05	0.0024414
GO:0009314	response to radiation	443	6	0.691108	8.68172	5e-05	0.0024414
GO:0006952	defense response	1518	10	2.36817	4.22266	5.18e-05	0.00251937
GO:0097530	granulocyte migration	135	4	0.210608	18.9926	5.36e-05	0.00259204
GO:0043525	positive regulation of neuron apoptotic process	48	3	0.074883	40.0625	5.56e-05	0.00266244
GO:0019083	viral transcription	48	3	0.074883	40.0625	5.56e-05	0.00266244
GO:1903507	negative regulation of nucleic acid-templated transcription	1215	9	1.89548	4.74815	5.66e-05	0.00269441
GO:1902679	negative regulation of RNA biosynthetic process	1217	9	1.8986	4.74035	5.73e-05	0.00270368
GO:0010631	epithelial cell migration	274	5	0.427457	11.6971	5.74e-05	0.00270368
GO:1903428	positive regulation of reactive oxygen species biosynthetic process	49	3	0.0764431	39.2449	5.92e-05	0.00277473
GO:0090132	epithelium migration	277	5	0.432137	11.5704	6.04e-05	0.00281787
GO:0034599	cellular response to oxidative stress	278	5	0.433697	11.5288	6.15e-05	0.00285183
GO:0007612	learning	141	4	0.219969	18.1844	6.35e-05	0.00293059
GO:0045080	positive regulation of chemokine biosynthetic process	8	2	0.0124805	160.25	6.52e-05	0.00296716
GO:0031620	regulation of fever generation	8	2	0.0124805	160.25	6.52e-05	0.00296716
GO:0071774	response to fibroblast growth factor	142	4	0.221529	18.0563	6.53e-05	0.00296716
GO:0090130	tissue migration	283	5	0.441498	11.3251	6.69e-05	0.00302605
GO:0002763	positive regulation of myeloid leukocyte differentiation	52	3	0.0811232	36.9808	7.08e-05	0.00318166
GO:0030335	positive regulation of cell migration	472	6	0.736349	8.14831	7.1e-05	0.00318166
GO:0002042	cell migration involved in sprouting angiogenesis	54	3	0.0842434	35.6111	7.93e-05	0.00349982
GO:0032663	regulation of interleukin-2 production	54	3	0.0842434	35.6111	7.93e-05	0.00349982
GO:0045428	regulation of nitric oxide biosynthetic process	54	3	0.0842434	35.6111	7.93e-05	0.00349982
GO:0070555	response to interleukin-1	150	4	0.234009	17.0933	8.08e-05	0.00354759
GO:0001816	cytokine production	712	7	1.11076	6.30197	8.14e-05	0.00355786
GO:0002684	positive regulation of immune system process	979	8	1.5273	5.238	8.32e-05	0.00361913
GO:0001525	angiogenesis	487	6	0.75975	7.89733	8.45e-05	0.00365662
GO:0031663	lipopolysaccharide-mediated signaling pathway	56	3	0.0873635	34.3393	8.84e-05	0.00381069
GO:2000147	positive regulation of cell motility	493	6	0.769111	7.80122	9.04e-05	0.00387537
GO:0051253	negative regulation of RNA metabolic process	1295	9	2.02028	4.45483	9.31e-05	0.00397548
GO:0051272	positive regulation of cellular component movement	505	6	0.787832	7.61584	0.000103	0.00437829
GO:0045766	positive regulation of angiogenesis	160	4	0.24961	16.025	0.000104	0.00437829
GO:0046886	positive regulation of hormone biosynthetic process	10	2	0.0156006	128.2	0.000105	0.00437829
GO:0001660	fever generation	10	2	0.0156006	128.2	0.000105	0.00437829
GO:1901342	regulation of vasculature development	313	5	0.4883	10.2396	0.000108	0.00448868
GO:0043901	negative regulation of multi-organism process	165	4	0.25741	15.5394	0.000117	0.00485002
GO:0043086	negative regulation of catalytic activity	757	7	1.18097	5.92734	0.00012	0.00494165
GO:0032623	interleukin-2 production	63	3	0.0982839	30.5238	0.000126	0.00517448
GO:0040017	positive regulation of locomotion	524	6	0.817473	7.33969	0.000126	0.00517514
GO:0031652	positive regulation of heat generation	11	2	0.0171607	116.545	0.000128	0.00517904
GO:0045073	regulation of chemokine biosynthetic process	11	2	0.0171607	116.545	0.000128	0.00517904
GO:0032101	regulation of response to external stimulus	771	7	1.20281	5.81971	0.000134	0.00539428
GO:0050792	regulation of viral process	171	4	0.266771	14.9942	0.000134	0.00539428
GO:0006809	nitric oxide biosynthetic process	65	3	0.101404	29.5846	0.000138	0.00552976
GO:0044057	regulation of system process	535	6	0.834633	7.18879	0.000142	0.00564597
GO:0044092	negative regulation of molecular function	1062	8	1.65679	4.82863	0.000147	0.00584135
GO:0048646	anatomical structure formation involved in morphogenesis	1067	8	1.66459	4.806	0.000152	0.00591826
GO:0042033	chemokine biosynthetic process	12	2	0.0187207	106.833	0.000153	0.00591826
GO:0050755	chemokine metabolic process	12	2	0.0187207	106.833	0.000153	0.00591826
GO:0043922	negative regulation by host of viral transcription	12	2	0.0187207	106.833	0.000153	0.00591826
GO:0060211	regulation of nuclear-transcribed mRNA poly(A) tail shortening	12	2	0.0187207	106.833	0.000153	0.00591826
GO:0060213	positive regulation of nuclear-transcribed mRNA poly(A) tail shortening	12	2	0.0187207	106.833	0.000153	0.00591826
GO:0010629	negative regulation of gene expression	1734	10	2.70515	3.69666	0.00016	0.00618058
GO:0046209	nitric oxide metabolic process	69	3	0.107644	27.8696	0.000165	0.00632683
GO:0035239	tube morphogenesis	806	7	1.25741	5.567	0.000177	0.00674959
GO:0031650	regulation of heat generation	13	2	0.0202808	98.6154	0.000181	0.00687065
GO:2001057	reactive nitrogen species metabolic process	72	3	0.112324	26.7083	0.000187	0.00700223
GO:0032642	regulation of chemokine production	72	3	0.112324	26.7083	0.000187	0.00700223
GO:0043407	negative regulation of MAP kinase activity	72	3	0.112324	26.7083	0.000187	0.00700223
GO:0043618	regulation of transcription from RNA polymerase II promoter in response to stress	72	3	0.112324	26.7083	0.000187	0.00700223
GO:0051726	regulation of cell cycle	1106	8	1.72543	4.63653	0.000195	0.00726556
GO:1901654	response to ketone	189	4	0.294852	13.5661	0.000197	0.00731039
GO:0014706	striated muscle tissue development	357	5	0.556942	8.97759	0.000199	0.00735821
GO:0032611	interleukin-1 beta production	76	3	0.118565	25.3026	0.00022	0.00808662
GO:0097190	apoptotic signaling pathway	582	6	0.907956	6.60825	0.000224	0.00820859
GO:0045638	negative regulation of myeloid cell differentiation	77	3	0.120125	24.974	0.000228	0.00833824
GO:0043903	regulation of symbiosis, encompassing mutualism through parasitism	198	4	0.308892	12.9495	0.000235	0.00856013
GO:0043620	regulation of DNA-templated transcription in response to stress	78	3	0.121685	24.6538	0.000237	0.00858743
GO:0060537	muscle tissue development	371	5	0.578783	8.63881	0.000238	0.00858743
GO:0032352	positive regulation of hormone metabolic process	15	2	0.0234009	85.4667	0.000243	0.00872039
GO:0032602	chemokine production	79	3	0.123245	24.3418	0.000246	0.00881838
GO:0001667	ameboidal-type cell migration	381	5	0.594384	8.41207	0.000269	0.00959824
GO:1903426	regulation of reactive oxygen species biosynthetic process	82	3	0.127925	23.4512	0.000275	0.00973013
GO:0048661	positive regulation of smooth muscle cell proliferation	82	3	0.127925	23.4512	0.000275	0.00973013
GO:2001233	regulation of apoptotic signaling pathway	385	5	0.600624	8.32468	0.000283	0.00995568
GO:0010632	regulation of epithelial cell migration	212	4	0.330733	12.0943	0.000305	0.0106935
GO:0070098	chemokine-mediated signaling pathway	85	3	0.132605	22.6235	0.000306	0.0106935
GO:0045321	leukocyte activation	1184	8	1.84711	4.33108	0.000311	0.0108496
GO:0031649	heat generation	17	2	0.0265211	75.4118	0.000314	0.0108861
GO:0000302	response to reactive oxygen species	215	4	0.335413	11.9256	0.000322	0.0111378
GO:0006469	negative regulation of protein kinase activity	217	4	0.338534	11.8157	0.000334	0.0114496
GO:2001234	negative regulation of apoptotic signaling pathway	217	4	0.338534	11.8157	0.000334	0.0114496
GO:0048525	negative regulation of viral process	88	3	0.137285	21.8523	0.000339	0.0115768
GO:0008284	positive regulation of cell proliferation	898	7	1.40094	4.99666	0.000343	0.0116942
GO:0032612	interleukin-1 production	89	3	0.138846	21.6067	0.00035	0.0117853
GO:0045639	positive regulation of myeloid cell differentiation	89	3	0.138846	21.6067	0.00035	0.0117853
GO:0071498	cellular response to fluid shear stress	18	2	0.0280811	71.2222	0.000353	0.0117853
GO:1900151	regulation of nuclear-transcribed mRNA catabolic process, deadenylation-dependent decay	18	2	0.0280811	71.2222	0.000353	0.0117853
GO:1900153	positive regulation of nuclear-transcribed mRNA catabolic process, deadenylation-dependent decay	18	2	0.0280811	71.2222	0.000353	0.0117853
GO:0032270	positive regulation of cellular protein metabolic process	1543	9	2.40718	3.73882	0.000355	0.0118298
GO:0022008	neurogenesis	1551	9	2.41966	3.71954	0.000369	0.0122527
GO:2000379	positive regulation of reactive oxygen species metabolic process	91	3	0.141966	21.1319	0.000374	0.0123584
GO:0035994	response to muscle stretch	19	2	0.0296412	67.4737	0.000394	0.0129216
GO:0045076	regulation of interleukin-2 biosynthetic process	19	2	0.0296412	67.4737	0.000394	0.0129216
GO:0042136	neurotransmitter biosynthetic process	93	3	0.145086	20.6774	0.000398	0.0130314
GO:0030316	osteoclast differentiation	94	3	0.146646	20.4574	0.000411	0.0133915
GO:0001819	positive regulation of cytokine production	418	5	0.652106	7.66746	0.000412	0.0133915
GO:0050900	leukocyte migration	419	5	0.653666	7.64916	0.000417	0.0134907
GO:0030155	regulation of cell adhesion	654	6	1.02028	5.88073	0.000419	0.0135166
GO:0097305	response to alcohol	231	4	0.360374	11.0996	0.000423	0.0135882
GO:0043491	protein kinase B signaling	232	4	0.361934	11.0517	0.00043	0.0137633
GO:0036499	PERK-mediated unfolded protein response	20	2	0.0312012	64.1	0.000437	0.0138922
GO:0046697	decidualization	20	2	0.0312012	64.1	0.000437	0.0138922
GO:0051338	regulation of transferase activity	940	7	1.46646	4.7734	0.000453	0.0143615
GO:0033673	negative regulation of kinase activity	237	4	0.369735	10.8186	0.000466	0.0147107
GO:0051412	response to corticosterone	22	2	0.0343214	58.2727	0.00053	0.0166251
GO:0042094	interleukin-2 biosynthetic process	22	2	0.0343214	58.2727	0.00053	0.0166251
GO:1903409	reactive oxygen species biosynthetic process	103	3	0.160686	18.6699	0.000538	0.016792
GO:0051247	positive regulation of protein metabolic process	1640	9	2.5585	3.51768	0.00056	0.0174222
GO:0034612	response to tumor necrosis factor	251	4	0.391576	10.2151	0.000578	0.0179493
GO:0001934	positive regulation of protein phosphorylation	982	7	1.53198	4.56925	0.00059	0.0182471
GO:0035295	tube development	992	7	1.54758	4.52319	0.000627	0.0193252
GO:0002688	regulation of leukocyte chemotaxis	109	3	0.170047	17.6422	0.000634	0.0194753
GO:0043534	blood vessel endothelial cell migration	112	3	0.174727	17.1696	0.000686	0.0209511
GO:0034114	regulation of heterotypic cell-cell adhesion	25	2	0.0390016	51.28	0.000687	0.0209511
GO:0001775	cell activation	1335	8	2.08268	3.8412	0.0007	0.0212943
GO:0046885	regulation of hormone biosynthetic process	26	2	0.0405616	49.3077	0.000743	0.0224492
GO:0000188	inactivation of MAPK activity	26	2	0.0405616	49.3077	0.000743	0.0224492
GO:0002040	sprouting angiogenesis	116	3	0.180967	16.5776	0.00076	0.02288
GO:0042327	positive regulation of phosphorylation	1028	7	1.60374	4.36479	0.000776	0.0232818
GO:0044093	positive regulation of molecular function	1717	9	2.67863	3.35993	0.000784	0.0234567
GO:0031667	response to nutrient levels	483	5	0.75351	6.63561	0.000796	0.0236714
GO:0010575	positive regulation of vascular endothelial growth factor production	27	2	0.0421217	47.4815	0.000802	0.0236714
GO:0043921	modulation by host of viral transcription	27	2	0.0421217	47.4815	0.000802	0.0236714
GO:0052472	modulation by host of symbiont transcription	27	2	0.0421217	47.4815	0.000802	0.0236714
GO:0051403	stress-activated MAPK cascade	276	4	0.430577	9.28986	0.000825	0.0242863
GO:0048511	rhythmic process	279	4	0.435257	9.18996	0.000859	0.0252036
GO:0052312	modulation of transcription in other organism involved in symbiotic interaction	28	2	0.0436817	45.7857	0.000863	0.0252222
GO:0043085	positive regulation of catalytic activity	1380	8	2.15289	3.71594	0.000873	0.0254343
GO:0045765	regulation of angiogenesis	283	4	0.441498	9.06007	0.000906	0.0263211
GO:0002675	positive regulation of acute inflammatory response	29	2	0.0452418	44.2069	0.000926	0.0266363
GO:0042036	negative regulation of cytokine biosynthetic process	29	2	0.0452418	44.2069	0.000926	0.0266363
GO:1902895	positive regulation of pri-miRNA transcription by RNA polymerase II	29	2	0.0452418	44.2069	0.000926	0.0266363
GO:1903037	regulation of leukocyte cell-cell adhesion	286	4	0.446178	8.96503	0.000942	0.0270288
GO:0032743	positive regulation of interleukin-2 production	30	2	0.0468019	42.7333	0.000991	0.0283322
GO:1901566	organonitrogen compound biosynthetic process	1776	9	2.77067	3.24831	0.00100332	0.028593
GO:0032103	positive regulation of response to external stimulus	293	4	0.457098	8.75085	0.00103106	0.0292865
GO:0071901	negative regulation of protein serine/threonine kinase activity	129	3	0.201248	14.907	0.0010341	0.0292865
GO:0001893	maternal placenta development	31	2	0.0483619	41.3548	0.00105839	0.0297888
GO:0000289	nuclear-transcribed mRNA poly(A) tail shortening	31	2	0.0483619	41.3548	0.00105839	0.0297888
GO:0042542	response to hydrogen peroxide	131	3	0.204368	14.6794	0.0010811	0.0303342
GO:0050729	positive regulation of inflammatory response	132	3	0.205928	14.5682	0.0011051	0.0309122
GO:0010574	regulation of vascular endothelial growth factor production	32	2	0.049922	40.0625	0.00112786	0.0313997
GO:1903707	negative regulation of hemopoiesis	133	3	0.207488	14.4586	0.00112943	0.0313997
GO:0010562	positive regulation of phosphorus metabolic process	1097	7	1.71139	4.09025	0.00113983	0.031496
GO:0045937	positive regulation of phosphate metabolic process	1097	7	1.71139	4.09025	0.00113983	0.031496
GO:0044344	cellular response to fibroblast growth factor stimulus	135	3	0.210608	14.2444	0.00117912	0.0324829
GO:0031098	stress-activated protein kinase signaling cascade	305	4	0.475819	8.40656	0.00119633	0.0325506
GO:0034405	response to fluid shear stress	33	2	0.0514821	38.8485	0.00119948	0.0325506
GO:1901099	negative regulation of signal transduction in absence of ligand	33	2	0.0514821	38.8485	0.00119948	0.0325506
GO:2001240	negative regulation of extrinsic apoptotic signaling pathway in absence of ligand	33	2	0.0514821	38.8485	0.00119948	0.0325506
GO:0033198	response to ATP	33	2	0.0514821	38.8485	0.00119948	0.0325506
GO:0010634	positive regulation of epithelial cell migration	137	3	0.213729	14.0365	0.00123017	0.0332029
GO:0048699	generation of neurons	1454	8	2.26833	3.52682	0.00123082	0.0332029
GO:0051385	response to mineralocorticoid	34	2	0.0530421	37.7059	0.00127323	0.0341442
GO:0010573	vascular endothelial growth factor production	34	2	0.0530421	37.7059	0.00127323	0.0341442
GO:0042133	neurotransmitter metabolic process	139	3	0.216849	13.8345	0.00128259	0.0342942
GO:0046677	response to antibiotic	316	4	0.49298	8.11392	0.00136347	0.0362534
GO:0043524	negative regulation of neuron apoptotic process	142	3	0.221529	13.5423	0.00136384	0.0362534
GO:0007159	leukocyte cell-cell adhesion	319	4	0.49766	8.03762	0.00141176	0.0374178
GO:0071276	cellular response to cadmium ion	36	2	0.0561622	35.6111	0.00142709	0.0377141
GO:0010469	regulation of signaling receptor activity	551	5	0.859594	5.8167	0.00143391	0.0377846
GO:0051241	negative regulation of multicellular organismal process	1143	7	1.78315	3.92563	0.00144979	0.0380926
GO:0071417	cellular response to organonitrogen compound	555	5	0.865835	5.77477	0.00148062	0.0387904
GO:0043549	regulation of kinase activity	836	6	1.30421	4.60048	0.00151822	0.0396614
GO:0045786	negative regulation of cell cycle	559	5	0.872075	5.73345	0.00152844	0.0398139
GO:0090049	regulation of cell migration involved in sprouting angiogenesis	38	2	0.0592824	33.7368	0.0015894	0.0410489
GO:0032350	regulation of hormone metabolic process	38	2	0.0592824	33.7368	0.0015894	0.0410489
GO:0032570	response to progesterone	38	2	0.0592824	33.7368	0.0015894	0.0410489
GO:0001101	response to acid chemical	332	4	0.517941	7.72289	0.00163493	0.0421052
GO:0034614	cellular response to reactive oxygen species	152	3	0.237129	12.6513	0.00165789	0.0424561
GO:2001236	regulation of extrinsic apoptotic signaling pathway	152	3	0.237129	12.6513	0.00165789	0.0424561
GO:0043405	regulation of MAP kinase activity	335	4	0.522621	7.65373	0.00168973	0.0431499
GO:1903672	positive regulation of sprouting angiogenesis	40	2	0.0624025	32.05	0.00176011	0.0444477
GO:1900744	regulation of p38MAPK cascade	40	2	0.0624025	32.05	0.00176011	0.0444477
GO:0032731	positive regulation of interleukin-1 beta production	40	2	0.0624025	32.05	0.00176011	0.0444477
GO:1902893	regulation of pri-miRNA transcription by RNA polymerase II	40	2	0.0624025	32.05	0.00176011	0.0444477
GO:0031401	positive regulation of protein modification process	1190	7	1.85647	3.77059	0.00183187	0.0461317
GO:0001709	cell fate determination	41	2	0.0639626	31.2683	0.0018486	0.0464244
GO:0031331	positive regulation of cellular catabolic process	348	4	0.542902	7.36782	0.00194212	0.0486386
GO:0035690	cellular response to drug	349	4	0.544462	7.3467	0.00196256	0.0490154

## Sheet: Table S4
Table S4:enrichment analysis in sub network of module midnight blue
geneSet	description		size	overlap	expect	enrichmentRatio	pValue	FDR
GO:0009719	response to endogenous stimulus		1595	12	1.24415	9.64514	6.74e-12	5.23e-08
GO:0051254	positive regulation of RNA metabolic process		1668	12	1.30109	9.22302	1.15e-11	5.23e-08
GO:0045935	positive regulation of nucleobase-containing compound metabolic process		1847	12	1.44072	8.32918	3.88e-11	1.18e-07
GO:0009725	response to hormone		962	10	0.75039	13.3264	9.57e-11	2.18e-07
GO:0045944	positive regulation of transcription by RNA polymerase II		1168	10	0.911076	10.976	6.48e-10	1.18e-06
GO:0035914	skeletal muscle cell differentiation		69	5	0.0538222	92.8986	1.32e-09	1.99e-06
GO:0014070	response to organic cyclic compound		905	9	0.705928	12.7492	2.32e-09	3.01e-06
GO:0010628	positive regulation of gene expression		1911	11	1.49064	7.37938	2.75e-09	3.12e-06
GO:0010243	response to organonitrogen compound		945	9	0.737129	12.2095	3.4e-09	3.43e-06
GO:1901698	response to nitrogen compound		1033	9	0.805772	11.1694	7.44e-09	6.18e-06
GO:0045893	positive regulation of transcription, DNA-templated		1499	10	1.16927	8.55237	7.48e-09	6.18e-06
GO:0051591	response to cAMP		99	5	0.0772231	64.7475	8.28e-09	6.27e-06
GO:1901700	response to oxygen-containing compound		1556	10	1.21373	8.23907	1.08e-08	7.53e-06
GO:1903508	positive regulation of nucleic acid-templated transcription		1583	10	1.23479	8.09855	1.27e-08	7.76e-06
GO:1902680	positive regulation of RNA biosynthetic process		1584	10	1.23557	8.09343	1.28e-08	7.76e-06
GO:0000122	negative regulation of transcription by RNA polymerase II		835	8	0.651326	12.2826	3.95e-08	2.24e-05
GO:0046683	response to organophosphorus		138	5	0.107644	46.4493	4.42e-08	2.36e-05
GO:0010557	positive regulation of macromolecule biosynthetic process		1826	10	1.42434	7.02081	5.1e-08	2.58e-05
GO:0051592	response to calcium ion		147	5	0.114665	43.6054	6.06e-08	2.9e-05
GO:0014074	response to purine-containing compound		152	5	0.118565	42.1711	7.17e-08	3.26e-05
GO:0071495	cellular response to endogenous stimulus		1347	9	1.0507	8.5657	7.61e-08	3.26e-05
GO:2000113	negative regulation of cellular macromolecule biosynthetic process		1359	9	1.06006	8.49007	8.22e-08	3.26e-05
GO:0031328	positive regulation of cellular biosynthetic process		1919	10	1.49688	6.68056	8.25e-08	3.26e-05
GO:0007519	skeletal muscle tissue development		161	5	0.125585	39.8137	9.56e-08	3.49e-05
GO:0009891	positive regulation of biosynthetic process		1949	10	1.52028	6.57773	9.59e-08	3.49e-05
GO:0045934	negative regulation of nucleobase-containing compound metabolic process		1418	9	1.10608	8.13681	1.19e-07	4.16e-05
GO:0060538	skeletal muscle organ development		170	5	0.132605	37.7059	1.25e-07	4.22e-05
GO:0010558	negative regulation of macromolecule biosynthetic process		1434	9	1.11856	8.04603	1.31e-07	4.26e-05
GO:0031327	negative regulation of cellular biosynthetic process		1492	9	1.16381	7.73324	1.85e-07	5.8e-05
GO:0007517	muscle organ development		380	6	0.296412	20.2421	2.02e-07	6.14e-05
GO:0009890	negative regulation of biosynthetic process		1516	9	1.18253	7.61082	2.13e-07	6.23e-05
GO:0032870	cellular response to hormone stimulus		689	7	0.537441	13.0247	2.76e-07	7.85e-05
GO:0009612	response to mechanical stimulus		207	5	0.161466	30.9662	3.34e-07	9.21e-05
GO:0071277	cellular response to calcium ion		82	4	0.0639626	62.5366	3.76e-07	0.000101
GO:0009628	response to abiotic stimulus		1123	8	0.875975	9.13268	3.93e-07	0.000102
GO:0010941	regulation of cell death		1649	9	1.28627	6.99697	4.4e-07	0.000111
GO:0045892	negative regulation of transcription, DNA-templated		1167	8	0.910296	8.78835	5.29e-07	0.00013
GO:1903507	negative regulation of nucleic acid-templated transcription		1215	8	0.947738	8.44115	7.21e-07	0.00017
GO:1902679	negative regulation of RNA biosynthetic process		1217	8	0.949298	8.42728	7.3e-07	0.00017
GO:0051253	negative regulation of RNA metabolic process		1295	8	1.01014	7.91969	1.18e-06	0.000267
GO:0033993	response to lipid		898	7	0.700468	9.99332	1.66e-06	0.000368
GO:1901214	regulation of neuron death		292	5	0.227769	21.9521	1.83e-06	0.000396
GO:0007610	behavior		582	6	0.453978	13.2165	2.46e-06	0.00052
GO:0070997	neuron death		325	5	0.25351	19.7231	3.1e-06	0.00064
GO:0061061	muscle structure development		610	6	0.475819	12.6098	3.23e-06	0.000649
GO:0042493	response to drug		994	7	0.775351	9.02817	3.28e-06	0.000649
GO:0042981	regulation of apoptotic process		1517	8	1.18331	6.76071	3.92e-06	0.000759
GO:0051384	response to glucocorticoid		149	4	0.116225	34.4161	4.12e-06	0.00078
GO:0043067	regulation of programmed cell death		1531	8	1.19423	6.69889	4.21e-06	0.00078
GO:0010038	response to metal ion		356	5	0.277691	18.0056	4.83e-06	0.000873
GO:0014706	striated muscle tissue development		357	5	0.278471	17.9552	4.9e-06	0.000873
GO:0060537	muscle tissue development		371	5	0.289392	17.2776	5.91e-06	0.00103353
GO:0031960	response to corticosteroid		166	4	0.129485	30.8916	6.33e-06	0.00108545
GO:0070848	response to growth factor		690	6	0.538222	11.1478	6.59e-06	0.00110941
GO:0048545	response to steroid hormone		388	5	0.302652	16.5206	7.35e-06	0.00121555
GO:0071248	cellular response to metal ion		185	4	0.144306	27.7189	9.72e-06	0.00157761
GO:0010629	negative regulation of gene expression		1734	8	1.35257	5.91465	1.08e-05	0.00171591
GO:0009314	response to radiation		443	5	0.345554	14.4695	1.4e-05	0.00219406
GO:0030097	hemopoiesis		791	6	0.617005	9.7244	1.44e-05	0.00222575
GO:0071241	cellular response to inorganic substance		209	4	0.163027	24.5359	1.57e-05	0.00238253
GO:0033554	cellular response to stress		1867	8	1.45632	5.4933	1.87e-05	0.00278845
GO:0048534	hematopoietic or lymphoid organ development		833	6	0.649766	9.23409	1.94e-05	0.00284675
GO:0043618	regulation of transcription from RNA polymerase II promoter in response to stress		72	3	0.0561622	53.4167	2.14e-05	0.00309322
GO:0006915	apoptotic process		1912	8	1.49142	5.36402	2.23e-05	0.00317435
GO:0009888	tissue development		1925	8	1.50156	5.32779	2.35e-05	0.00328731
GO:0002521	leukocyte differentiation		496	5	0.386895	12.9234	2.42e-05	0.00332807
GO:0009636	response to toxic substance		499	5	0.389236	12.8457	2.49e-05	0.00337503
GO:0002520	immune system development		881	6	0.687207	8.73099	2.67e-05	0.00357142
GO:0043620	regulation of DNA-templated transcription in response to stress		78	3	0.0608424	49.3077	2.73e-05	0.00359284
GO:0007611	learning or memory		244	4	0.190328	21.0164	2.89e-05	0.00370734
GO:0009991	response to extracellular stimulus		515	5	0.401716	12.4466	2.9e-05	0.00370734
GO:0008283	cell proliferation		1986	8	1.54914	5.16415	2.96e-05	0.00374255
GO:1901216	positive regulation of neuron death		82	3	0.0639626	46.9024	3.17e-05	0.00394613
GO:0010035	response to inorganic substance		536	5	0.418097	11.959	3.51e-05	0.00431005
GO:0060211	regulation of nuclear-transcribed mRNA poly(A) tail shortening		12	2	0.00936037	213.667	3.69e-05	0.00437356
GO:0060213	positive regulation of nuclear-transcribed mRNA poly(A) tail shortening		12	2	0.00936037	213.667	3.69e-05	0.00437356
GO:0031668	cellular response to extracellular stimulus		260	4	0.202808	19.7231	3.7e-05	0.00437356
GO:0048511	rhythmic process		279	4	0.217629	18.3799	4.88e-05	0.00568652
GO:0050890	cognition		283	4	0.220749	18.1201	5.16e-05	0.00593497
GO:0042127	regulation of cell proliferation		1564	7	1.21997	5.73785	6.52e-05	0.00741432
GO:0032496	response to lipopolysaccharide		317	4	0.24727	16.1767	8.02e-05	0.00899923
GO:1900151	regulation of nuclear-transcribed mRNA catabolic process, deadenylation-dependent decay		18	2	0.0140406	142.444	8.53e-05	0.00934662
GO:1900153	positive regulation of nuclear-transcribed mRNA catabolic process, deadenylation-dependent decay		18	2	0.0140406	142.444	8.53e-05	0.00934662
GO:0034097	response to cytokine		1100	6	0.858034	6.99273	9.35e-05	0.00973769
GO:0002237	response to molecule of bacterial origin		330	4	0.25741	15.5394	9.37e-05	0.00973769
GO:0071496	cellular response to external stimulus		330	4	0.25741	15.5394	9.37e-05	0.00973769
GO:0071363	cellular response to growth factor stimulus		660	5	0.514821	9.71212	9.47e-05	0.00973769
GO:0010942	positive regulation of cell death		660	5	0.514821	9.71212	9.47e-05	0.00973769
GO:0035994	response to muscle stretch		19	2	0.0148206	134.947	9.53e-05	0.00973769
GO:0051412	response to corticosterone		22	2	0.0171607	116.545	0.000129	0.0129911
GO:0032897	negative regulation of viral transcription		24	2	0.0187207	106.833	0.000154	0.0153378
GO:0007612	learning		141	3	0.109984	27.2766	0.000159	0.0154069
GO:0030099	myeloid cell differentiation		379	4	0.295632	13.5303	0.00016	0.0154069
GO:0043524	negative regulation of neuron apoptotic process		142	3	0.110764	27.0845	0.000163	0.0154069
GO:1902107	positive regulation of leukocyte differentiation		142	3	0.110764	27.0845	0.000163	0.0154069
GO:0071774	response to fibroblast growth factor		142	3	0.110764	27.0845	0.000163	0.0154069
GO:1903706	regulation of hemopoiesis		389	4	0.303432	13.1825	0.000177	0.0165709
GO:1902895	positive regulation of pri-miRNA transcription by RNA polymerase II		29	2	0.0226209	88.4138	0.000225	0.0209045
GO:0043434	response to peptide hormone		418	4	0.326053	12.2679	0.000233	0.0213966
GO:0051094	positive regulation of developmental process		1314	6	1.02496	5.85388	0.000251	0.0228205
GO:0000289	nuclear-transcribed mRNA poly(A) tail shortening		31	2	0.024181	82.7097	0.000258	0.0232107
GO:0006979	response to oxidative stress		431	4	0.336193	11.8979	0.000262	0.0233507
GO:0051385	response to mineralocorticoid		34	2	0.0265211	75.4118	0.000311	0.0274226
GO:1903708	positive regulation of hemopoiesis		181	3	0.141186	21.2486	0.000332581	0.029072
GO:0071276	cellular response to cadmium ion		36	2	0.0280811	71.2222	0.000349	0.0301823
GO:0042594	response to starvation		185	3	0.144306	20.7892	0.000355	0.0304127
GO:0007565	female pregnancy		188	3	0.146646	20.4574	0.000372	0.0315835
GO:1901654	response to ketone		189	3	0.147426	20.3492	0.000378	0.0317814
GO:0032570	response to progesterone		38	2	0.0296412	67.4737	0.000389	0.0324151
GO:0043066	negative regulation of apoptotic process		903	5	0.704368	7.09856	0.000412	0.0336997
GO:1901652	response to peptide		487	4	0.379875	10.5298	0.000417	0.0336997
GO:0007623	circadian rhythm		196	3	0.152886	19.6224	0.00042	0.0336997
GO:1901215	negative regulation of neuron death		196	3	0.152886	19.6224	0.00042	0.0336997
GO:0043523	regulation of neuron apoptotic process		197	3	0.153666	19.5228	0.000426	0.0336997
GO:0002573	myeloid leukocyte differentiation		197	3	0.153666	19.5228	0.000426	0.0336997
GO:1902893	regulation of pri-miRNA transcription by RNA polymerase II		40	2	0.0312012	64.1	0.000431	0.0337655
GO:0043069	negative regulation of programmed cell death		917	5	0.715289	6.99019	0.000443	0.0344173
GO:0045597	positive regulation of cell differentiation		933	5	0.727769	6.87031	0.00048	0.0369692
GO:0007622	rhythmic behavior		43	2	0.0335413	59.6279	0.000498	0.0380543
GO:0045444	fat cell differentiation		210	3	0.163807	18.3143	0.000514	0.0389281
GO:0046782	regulation of viral transcription		44	2	0.0343214	58.2727	0.000522	0.0391903
GO:0038066	p38MAPK cascade		45	2	0.0351014	56.9778	0.000546	0.0400032
GO:0061614	pri-miRNA transcription by RNA polymerase II		45	2	0.0351014	56.9778	0.000546	0.0400032
GO:0061014	positive regulation of mRNA catabolic process		45	2	0.0351014	56.9778	0.000546	0.0400032
GO:0000302	response to reactive oxygen species		215	3	0.167707	17.8884	0.00055	0.0400273
GO:0044706	multi-multicellular organism process		218	3	0.170047	17.6422	0.000573	0.0413471
GO:0045637	regulation of myeloid cell differentiation		221	3	0.172387	17.4027	0.000596	0.0426887
GO:0032269	negative regulation of cellular protein metabolic process		983	5	0.766771	6.52085	0.00061	0.0433593
GO:0051402	neuron apoptotic process		224	3	0.174727	17.1696	0.00062	0.0434184
GO:0019083	viral transcription		48	2	0.0374415	53.4167	0.000621	0.0434184
GO:0060548	negative regulation of cell death		998	5	0.778471	6.42285	0.000655	0.0454214
GO:0071345	cellular response to cytokine stimulus		1015	5	0.791732	6.31527	0.000707	0.0487118
GO:0016925	protein sumoylation		52	2	0.0405616	49.3077	0.000729	0.0494291
GO:0002763	positive regulation of myeloid leukocyte differentiation		52	2	0.0405616	49.3077	0.000729	0.0494291

## Sheet: Table S5
Table S5: enrichment analysis in module salmon
geneSet	description		size	overlap	expect	enrichmentRatio	pValue	FDR
GO:0016192	vesicle-mediated transport		1942	31	4.66099	6.65095	0	0
GO:0006955	immune response		1919	33	4.60578	7.1649	0	0
GO:0046903	secretion		1605	31	3.85215	8.04745	0	0
GO:0032940	secretion by cell		1472	31	3.53294	8.77456	0	0
GO:0001775	cell activation		1335	33	3.20413	10.2992	0	0
GO:0045321	leukocyte activation		1184	33	2.84171	11.6127	0	0
GO:0002252	immune effector process		1141	30	2.73851	10.9549	0	0
GO:0006887	exocytosis		894	30	2.14569	13.9815	0	0
GO:0045055	regulated exocytosis		783	30	1.87928	15.9636	0	0
GO:0002443	leukocyte mediated immunity		760	30	1.82407	16.4467	0	0
GO:0002263	cell activation involved in immune response		697	30	1.67287	17.9333	0	0
GO:0002366	leukocyte activation involved in immune response		693	30	1.66327	18.0368	0	0
GO:0002274	myeloid leukocyte activation		634	31	1.52166	20.3725	0	0
GO:0002444	myeloid leukocyte mediated immunity		548	30	1.31525	22.8093	0	0
GO:0002275	myeloid cell activation involved in immune response		539	30	1.29365	23.1902	0	0
GO:0043299	leukocyte degranulation		529	30	1.26965	23.6285	0	0
GO:0036230	granulocyte activation		500	30	1.20005	24.999	0	0
GO:0002446	neutrophil mediated immunity		496	30	1.19045	25.2006	0	0
GO:0042119	neutrophil activation		494	30	1.18565	25.3026	0	0
GO:0002283	neutrophil activation involved in immune response		485	30	1.16405	25.7722	0	0
GO:0043312	neutrophil degranulation		482	30	1.15685	25.9326	0	0
GO:0019730	antimicrobial humoral response		110	12	0.264011	45.4527	0	0
GO:0042742	defense response to bacterium		237	14	0.568823	24.6122	2.22e-16	8.78e-14
GO:0009617	response to bacterium		595	17	1.42806	11.9043	8.22e-15	3.11e-12
GO:0031640	killing of cells of other organism		60	9	0.144006	62.4975	1.35e-14	4.74e-12
GO:0044364	disruption of cells of other organism		60	9	0.144006	62.4975	1.35e-14	4.74e-12
GO:0006952	defense response		1518	23	3.64335	6.31288	1.93e-14	6.5e-12
GO:0019731	antibacterial humoral response		39	8	0.0936037	85.4667	3.04e-14	9.88e-12
GO:0009607	response to biotic stimulus		926	19	2.22249	8.54897	5.11e-14	1.6e-11
GO:0098542	defense response to other organism		473	15	1.13525	13.213	1.05e-13	3.19e-11
GO:0051852	disruption by host of symbiont cells		13	6	0.0312012	192.3	2.19e-13	6.42e-11
GO:0050829	defense response to Gram-negative bacterium		82	9	0.196808	45.7299	2.6e-13	7.19e-11
GO:0006959	humoral immune response		242	12	0.580823	20.6603	2.61e-13	7.19e-11
GO:0051707	response to other organism		897	18	2.15289	8.36087	4.48e-13	1.2e-10
GO:0043207	response to external biotic stimulus		899	18	2.15769	8.34227	4.66e-13	1.21e-10
GO:0051818	disruption of cells of other organism involved in symbiotic interaction		18	6	0.0432017	138.883	2.35e-12	5.92e-10
GO:0035821	modification of morphology or physiology of other organism		155	10	0.372015	26.8806	2.41e-12	5.92e-10
GO:0050832	defense response to fungus		37	7	0.0888036	78.8257	2.57e-12	6.16e-10
GO:0001906	cell killing		157	10	0.376815	26.5382	2.74e-12	6.39e-10
GO:0009620	response to fungus		48	7	0.115205	60.7615	1.81e-11	4.11e-09
GO:0051873	killing by host of symbiont cells		12	5	0.0288012	173.604	4.81e-11	1.07e-08
GO:0061844	antimicrobial humoral immune response mediated by antimicrobial peptide		67	7	0.160806	43.5306	2.06e-10	4.47e-08
GO:0051851	modification by host of symbiont morphology or physiology		70	7	0.168007	41.665	2.83e-10	5.99e-08
GO:0001818	negative regulation of cytokine production		256	10	0.614425	16.2754	3.47e-10	7.17e-08
GO:0051883	killing of cells in other organism involved in symbiotic interaction		17	5	0.0408016	122.544	3.72e-10	7.52e-08
GO:0051702	interaction with symbiont		74	7	0.177607	39.4128	4.22e-10	8.34e-08
GO:0002227	innate immune response in mucosa		18	5	0.0432017	115.736	5.15e-10	9.55e-08
GO:0044110	growth involved in symbiotic interaction		18	5	0.0432017	115.736	5.15e-10	9.55e-08
GO:0044116	growth of symbiont involved in interaction with host		18	5	0.0432017	115.736	5.15e-10	9.55e-08
GO:0070943	neutrophil mediated killing of symbiont cell		8	4	0.0192008	208.325	1.98e-09	3.59e-07
GO:0002237	response to molecule of bacterial origin		330	10	0.792032	12.6258	4.05e-09	7.21e-07
GO:0051817	modification of morphology or physiology of other organism involved in symbiotic interaction		107	7	0.25681	27.2575	5.77e-09	1.01e-06
GO:0070942	neutrophil mediated cytotoxicity		10	4	0.024001	166.66	5.91e-09	1.01e-06
GO:0002385	mucosal immune response		29	5	0.0696028	71.8362	7e-09	1.18e-06
GO:0002251	organ or tissue specific immune response		32	5	0.0768031	65.1016	1.18e-08	1.95e-06
GO:0044146	negative regulation of growth of symbiont involved in interaction with host		14	4	0.0336013	119.043	2.8e-08	4.54e-06
GO:0044144	modulation of growth of symbiont involved in interaction with host		15	4	0.0360014	111.107	3.81e-08	6.08e-06
GO:0032496	response to lipopolysaccharide		317	9	0.76083	11.8292	4.74e-08	7.43e-06
GO:0050830	defense response to Gram-positive bacterium		87	6	0.208808	28.7345	5.66e-08	8.72e-06
GO:0044117	growth of symbiont in host		17	4	0.0408016	98.0353	6.62e-08	1e-05
GO:0043900	regulation of multi-organism process		367	9	0.880835	10.2176	1.65e-07	2.46e-05
GO:0001817	regulation of cytokine production		642	11	1.54086	7.13886	2.12e-07	3.11e-05
GO:0043903	regulation of symbiosis, encompassing mutualism through parasitism		198	7	0.475219	14.7301	4.02e-07	5.8e-05
GO:0070944	neutrophil mediated killing of bacterium		7	3	0.0168007	178.564	4.45e-07	6.33e-05
GO:0050900	leukocyte migration		419	9	1.00564	8.94952	5.05e-07	7.06e-05
GO:0001816	cytokine production		712	11	1.70887	6.43701	5.96e-07	8.2e-05
GO:0051673	membrane disruption in other organism		9	3	0.0216009	138.883	1.07e-06	0.000145
GO:1901700	response to oxygen-containing compound		1556	15	3.73455	4.01655	1.41e-06	0.000189
GO:0044419	interspecies interaction between organisms		815	11	1.95608	5.6235	2.24e-06	0.000296
GO:0002682	regulation of immune system process		1400	14	3.36013	4.1665	2.35e-06	0.000305
GO:0043901	negative regulation of multi-organism process		165	6	0.396016	15.1509	2.5e-06	0.00032
GO:0045087	innate immune response		827	11	1.98488	5.5419	2.59e-06	0.000326
GO:0044130	negative regulation of growth of symbiont in host		13	3	0.0312012	96.15	3.6e-06	0.000449
GO:0001909	leukocyte mediated cytotoxicity		102	5	0.24481	20.424	4.32e-06	0.00053
GO:0044126	regulation of growth of symbiont in host		14	3	0.0336013	89.2821	4.58e-06	0.000555
GO:0071222	cellular response to lipopolysaccharide		193	6	0.463219	12.9528	6.17e-06	0.000738
GO:0071219	cellular response to molecule of bacterial origin		200	6	0.480019	12.4995	7.57e-06	0.000894
GO:0044403	symbiont process		768	10	1.84327	5.42513	9.8e-06	0.00114242
GO:0071216	cellular response to biotic stimulus		222	6	0.532821	11.2608	1.37e-05	0.00157966
GO:0032680	regulation of tumor necrosis factor production		131	5	0.314413	15.9027	1.47e-05	0.00166646
GO:0032640	tumor necrosis factor production		133	5	0.319213	15.6635	1.58e-05	0.00177129
GO:1903555	regulation of tumor necrosis factor superfamily cytokine production		135	5	0.324013	15.4315	1.7e-05	0.00188081
GO:0071706	tumor necrosis factor superfamily cytokine production		139	5	0.333613	14.9874	1.95e-05	0.00213987
GO:1901701	cellular response to oxygen-containing compound		1074	11	2.5777	4.26736	3.08e-05	0.00333851
GO:0022617	extracellular matrix disassembly		76	4	0.182407	21.9289	3.22e-05	0.00344589
GO:0002695	negative regulation of leukocyte activation		159	5	0.381615	13.1022	3.73e-05	0.00394161
GO:0033993	response to lipid		898	10	2.15529	4.63976	3.79e-05	0.00395967
GO:0006954	inflammatory response		717	9	1.72087	5.22992	3.95e-05	0.00408401
GO:0002683	negative regulation of immune system process		416	7	0.99844	7.01094	5.25e-05	0.00536315
GO:0019732	antifungal humoral response		5	2	0.0120005	166.66	5.59e-05	0.00564775
GO:0022610	biological adhesion		1377	12	3.30493	3.63094	6.07e-05	0.0060613
GO:0050866	negative regulation of cell activation		179	5	0.429617	11.6383	6.56e-05	0.00647969
GO:1902106	negative regulation of leukocyte differentiation		95	4	0.228009	17.5432	7.74e-05	0.00756279
GO:0002573	myeloid leukocyte differentiation		197	5	0.472819	10.5749	0.000103	0.0099733
GO:0002820	negative regulation of adaptive immune response		41	3	0.0984039	30.4866	0.000128	0.0122649
GO:0002694	regulation of leukocyte activation		481	7	1.15445	6.06351	0.00013	0.012343
GO:0030155	regulation of cell adhesion		654	8	1.56966	5.09664	0.000136	0.0127511
GO:0000302	response to reactive oxygen species		215	5	0.516021	9.68953	0.000155	0.0144139
GO:0035987	endodermal cell differentiation		45	3	0.108004	27.7767	0.000169	0.0155628
GO:0002762	negative regulation of myeloid leukocyte differentiation		47	3	0.112805	26.5947	0.000193	0.0175475
GO:0150076	neuroinflammatory response		48	3	0.115205	26.0406	0.000206	0.0183467
GO:0050865	regulation of cell activation		518	7	1.24325	5.63041	0.000206	0.0183467
GO:0001706	endoderm formation		50	3	0.120005	24.999	0.000232	0.0204904
GO:0050776	regulation of immune response		909	9	2.18169	4.12525	0.000243	0.0212213
GO:0001553	luteinization		10	2	0.024001	83.33	0.00025	0.0216192
GO:0010035	response to inorganic substance		536	7	1.28645	5.44132	0.000254	0.0217557
GO:0016477	cell migration		1368	11	3.28333	3.35026	0.000272	0.023014
GO:0007155	cell adhesion		1369	11	3.28573	3.34781	0.000274	0.023014
GO:0022407	regulation of cell-cell adhesion		383	6	0.919237	6.52715	0.000281	0.023014
GO:0051241	negative regulation of multicellular organismal process		1143	10	2.74331	3.64523	0.000282	0.023014
GO:0050777	negative regulation of immune response		133	4	0.319213	12.5308	0.000284	0.023014
GO:1903707	negative regulation of hemopoiesis		133	4	0.319213	12.5308	0.000284	0.023014
GO:0051250	negative regulation of lymphocyte activation		135	4	0.324013	12.3452	0.0003	0.0241467
GO:0045073	regulation of chemokine biosynthetic process		11	2	0.0264011	75.7545	0.000305	0.0243004
GO:1903556	negative regulation of tumor necrosis factor superfamily cytokine production		55	3	0.132005	22.7264	0.000308	0.0243617
GO:0045926	negative regulation of growth		250	5	0.600024	8.333	0.000313	0.0245076
GO:0045785	positive regulation of cell adhesion		392	6	0.940838	6.3773	0.000318	0.0247012
GO:0045123	cellular extravasation		57	3	0.136805	21.9289	0.000343	0.0263921
GO:0043062	extracellular structure organization		400	6	0.960038	6.24975	0.000354	0.0270535
GO:0051712	positive regulation of killing of cells of other organism		12	2	0.0288012	69.4417	0.000365	0.027207
GO:0042033	chemokine biosynthetic process		12	2	0.0288012	69.4417	0.000365	0.027207
GO:0050755	chemokine metabolic process		12	2	0.0288012	69.4417	0.000365	0.027207
GO:0032101	regulation of response to external stimulus		771	8	1.85047	4.32322	0.000417	0.0307892
GO:0002684	positive regulation of immune system process		979	9	2.34969	3.83029	0.00042	0.0308276
GO:0009635	response to herbicide		13	2	0.0312012	64.1	0.000431	0.0313344
GO:0071396	cellular response to lipid		593	7	1.42326	4.9183	0.000467	0.0337006
GO:0034614	cellular response to reactive oxygen species		152	4	0.364815	10.9645	0.000471	0.0337006
GO:2001212	regulation of vasculogenesis		14	2	0.0336013	59.5214	0.000502	0.0356458
GO:0034116	positive regulation of heterotypic cell-cell adhesion		15	2	0.0360014	55.5533	0.000578	0.0404356
GO:0051709	regulation of killing of cells of other organism		15	2	0.0360014	55.5533	0.000578	0.0404356
GO:1904469	positive regulation of tumor necrosis factor secretion		16	2	0.0384015	52.0812	0.00066	0.0455099
GO:0048870	cell motility		1518	11	3.64335	3.0192	0.000666	0.0455099
GO:0051674	localization of cell		1518	11	3.64335	3.0192	0.000666	0.0455099

## Sheet: Table S6
Table S6: enrichment analysis in sub network of module salmon
geneSet	description		size	overlap	expect	enrichmentRatio	pValue	FDR
GO:0016192	vesicle-mediated transport		1942	18	2.09744	8.58187	0	0
GO:0006955	immune response		1919	18	2.0726	8.68473	0	0
GO:0046903	secretion		1605	18	1.73347	10.3838	0	0
GO:0032940	secretion by cell		1472	18	1.58982	11.322	0	0
GO:0001775	cell activation		1335	18	1.44186	12.4839	0	0
GO:0045321	leukocyte activation		1184	18	1.27877	14.076	0	0
GO:0002252	immune effector process		1141	18	1.23233	14.6065	0	0
GO:0006887	exocytosis		894	18	0.965559	18.6421	0	0
GO:0045055	regulated exocytosis		783	18	0.845674	21.2848	0	0
GO:0002443	leukocyte mediated immunity		760	18	0.820833	21.9289	0	0
GO:0002263	cell activation involved in immune response		697	18	0.75279	23.911	0	0
GO:0002366	leukocyte activation involved in immune response		693	18	0.74847	24.0491	0	0
GO:0002274	myeloid leukocyte activation		634	18	0.684747	26.2871	0	0
GO:0002444	myeloid leukocyte mediated immunity		548	18	0.591864	30.4124	0	0
GO:0002275	myeloid cell activation involved in immune response		539	18	0.582143	30.9202	0	0
GO:0043299	leukocyte degranulation		529	18	0.571343	31.5047	0	0
GO:0036230	granulocyte activation		500	18	0.540022	33.332	0	0
GO:0002446	neutrophil mediated immunity		496	18	0.535701	33.6008	0	0
GO:0042119	neutrophil activation		494	18	0.533541	33.7368	0	0
GO:0002283	neutrophil activation involved in immune response		485	18	0.523821	34.3629	0	0
GO:0043312	neutrophil degranulation		482	18	0.520581	34.5768	0	0
GO:0019730	antimicrobial humoral response		110	8	0.118805	67.3374	1.15e-13	4.76e-11
GO:0042742	defense response to bacterium		237	9	0.25597	35.1603	8.89e-13	3.51e-10
GO:0009617	response to bacterium		595	11	0.642626	17.1173	2.78e-12	1.05e-09
GO:0006952	defense response		1518	14	1.63951	8.53916	5.51e-12	2e-09
GO:0098542	defense response to other organism		473	10	0.51086	19.5748	1.1e-11	3.85e-09
GO:0031640	killing of cells of other organism		60	6	0.0648026	92.5889	3.02e-11	9.81e-09
GO:0044364	disruption of cells of other organism		60	6	0.0648026	92.5889	3.02e-11	9.81e-09
GO:0006959	humoral immune response		242	8	0.26137	30.6079	6.8e-11	2.13e-08
GO:0035821	modification of morphology or physiology of other organism		155	7	0.167407	41.8143	1.53e-10	4.65e-08
GO:0051707	response to other organism		897	11	0.968799	11.3543	2.32e-10	6.76e-08
GO:0043207	response to external biotic stimulus		899	11	0.970959	11.329	2.38e-10	6.76e-08
GO:0009607	response to biotic stimulus		926	11	1.00012	10.9987	3.27e-10	9e-08
GO:0019731	antibacterial humoral response		39	5	0.0421217	118.704	4.51e-10	1.2e-07
GO:0001818	negative regulation of cytokine production		256	7	0.276491	25.3173	5.12e-09	1.33e-06
GO:0061844	antimicrobial humoral immune response mediated by antimicrobial peptide		67	5	0.0723629	69.0962	7.42e-09	1.87e-06
GO:0001906	cell killing		157	6	0.169567	35.3843	1.07e-08	2.64e-06
GO:0050829	defense response to Gram-negative bacterium		82	5	0.0885635	56.4566	2.08e-08	4.97e-06
GO:0050832	defense response to fungus		37	4	0.0399616	100.096	6.15e-08	1.43e-05
GO:0009620	response to fungus		48	4	0.0518421	77.1574	1.8e-07	4.09e-05
GO:0051873	killing by host of symbiont cells		12	3	0.0129605	231.472	2.31e-07	5.13e-05
GO:0051852	disruption by host of symbiont cells		13	3	0.0140406	213.667	3.01e-07	6.5e-05
GO:0032496	response to lipopolysaccharide		317	6	0.342374	17.5247	6.92e-07	0.000146
GO:0051883	killing of cells in other organism involved in symbiotic interaction		17	3	0.0183607	163.392	7.13e-07	0.000147
GO:0051851	modification by host of symbiont morphology or physiology		70	4	0.075603	52.9079	8.35e-07	0.000159
GO:0051818	disruption of cells of other organism involved in symbiotic interaction		18	3	0.0194408	154.315	8.55e-07	0.000159
GO:0002227	innate immune response in mucosa		18	3	0.0194408	154.315	8.55e-07	0.000159
GO:0044110	growth involved in symbiotic interaction		18	3	0.0194408	154.315	8.55e-07	0.000159
GO:0044116	growth of symbiont involved in interaction with host		18	3	0.0194408	154.315	8.55e-07	0.000159
GO:0002237	response to molecule of bacterial origin		330	6	0.356414	16.8343	8.75e-07	0.000159
GO:0045087	innate immune response		827	8	0.893196	8.9566	9.97e-07	0.000178
GO:0051702	interaction with symbiont		74	4	0.0799232	50.048	1.05e-06	0.000183
GO:0043900	regulation of multi-organism process		367	6	0.396376	15.1371	1.62e-06	0.000279
GO:0043903	regulation of symbiosis, encompassing mutualism through parasitism		198	5	0.213849	23.381	1.7e-06	0.000286243
GO:0001817	regulation of cytokine production		642	7	0.693388	10.0954	2.68e-06	0.000442
GO:0002385	mucosal immune response		29	3	0.0313213	95.7816	3.8e-06	0.000617
GO:0051817	modification of morphology or physiology of other organism involved in symbiotic interaction		107	4	0.115565	34.6127	4.59e-06	0.000731
GO:0002251	organ or tissue specific immune response		32	3	0.0345614	86.8021	5.15e-06	0.000806
GO:0001816	cytokine production		712	7	0.768991	9.10284	5.31e-06	0.000819
GO:0032680	regulation of tumor necrosis factor production		131	4	0.141486	28.2714	1.02e-05	0.00155199
GO:0032640	tumor necrosis factor production		133	4	0.143646	27.8463	1.09e-05	0.00161239
GO:0019732	antifungal humoral response		5	2	0.00540022	370.356	1.1e-05	0.00161239
GO:1903555	regulation of tumor necrosis factor superfamily cytokine production		135	4	0.145806	27.4337	1.15e-05	0.00166486
GO:1901700	response to oxygen-containing compound		1556	9	1.68055	5.3554	1.17e-05	0.00166658
GO:0044419	interspecies interaction between organisms		815	7	0.880235	7.95242	1.29e-05	0.00178358
GO:0071706	tumor necrosis factor superfamily cytokine production		139	4	0.150126	26.6443	1.29e-05	0.00178358
GO:0043901	negative regulation of multi-organism process		165	4	0.178207	22.4458	2.54e-05	0.00345161
GO:1903556	negative regulation of tumor necrosis factor superfamily cytokine production		55	3	0.0594024	50.503	2.68e-05	0.00358225
GO:0070943	neutrophil mediated killing of symbiont cell		8	2	0.00864035	231.472	3.07e-05	0.0040489
GO:0051673	membrane disruption in other organism		9	2	0.00972039	205.753	3.95e-05	0.00512808
GO:0071222	cellular response to lipopolysaccharide		193	4	0.208448	19.1894	4.7e-05	0.00601515
GO:0070942	neutrophil mediated cytotoxicity		10	2	0.0108004	185.178	4.93e-05	0.00615311
GO:0002682	regulation of immune system process		1400	8	1.51206	5.29079	4.94e-05	0.00615311
GO:0071219	cellular response to molecule of bacterial origin		200	4	0.216009	18.5178	5.4e-05	0.00663115
GO:0031347	regulation of defense response		701	6	0.75711	7.92487	6.52e-05	0.00790019
GO:0022617	extracellular matrix disassembly		76	3	0.0820833	36.5482	7.08e-05	0.00842103
GO:0000302	response to reactive oxygen species		215	4	0.232209	17.2258	7.15e-05	0.00842103
GO:0051712	positive regulation of killing of cells of other organism		12	2	0.0129605	154.315	7.23e-05	0.00842103
GO:0006954	inflammatory response		717	6	0.774391	7.74802	7.39e-05	0.00850503
GO:0071216	cellular response to biotic stimulus		222	4	0.23977	16.6827	8.1e-05	0.00920186
GO:0009635	response to herbicide		13	2	0.0140406	142.444	8.53e-05	0.0095774
GO:0044146	negative regulation of growth of symbiont involved in interaction with host		14	2	0.0151206	132.27	9.95e-05	0.0110303
GO:0050830	defense response to Gram-positive bacterium		87	3	0.0939638	31.9272	0.000106	0.0116039
GO:0044403	symbiont process		768	6	0.829473	7.23351	0.000108	0.0117113
GO:0032101	regulation of response to external stimulus		771	6	0.832713	7.20536	0.000111	0.0118257
GO:0051241	negative regulation of multicellular organismal process		1143	7	1.23449	5.67036	0.000114	0.0118519
GO:0051709	regulation of killing of cells of other organism		15	2	0.0162006	123.452	0.000115	0.0118519
GO:0044144	modulation of growth of symbiont involved in interaction with host		15	2	0.0162006	123.452	0.000115	0.0118519
GO:1904469	positive regulation of tumor necrosis factor secretion		16	2	0.0172807	115.736	0.000131	0.0133843
GO:0032963	collagen metabolic process		97	3	0.104764	28.6357	0.000146	0.0146648
GO:0032717	negative regulation of interleukin-8 production		17	2	0.0183607	108.928	0.000148	0.0146648
GO:0044117	growth of symbiont in host		17	2	0.0183607	108.928	0.000148	0.0146648
GO:0033993	response to lipid		898	6	0.969879	6.18634	0.000255	0.0249523
GO:0032675	regulation of interleukin-6 production		122	3	0.131765	22.7678	0.000288	0.0278725
GO:0002691	regulation of cellular extravasation		24	2	0.025921	77.1574	0.0003	0.0281008
GO:0150077	regulation of neuroinflammatory response		24	2	0.025921	77.1574	0.0003	0.0281008
GO:1904467	regulation of tumor necrosis factor secretion		24	2	0.025921	77.1574	0.0003	0.0281008
GO:1990774	tumor necrosis factor secretion		25	2	0.0270011	74.0711	0.000326	0.0302133
GO:0032635	interleukin-6 production		130	3	0.140406	21.3667	0.000347	0.0318961
GO:0042542	response to hydrogen peroxide		131	3	0.141486	21.2036	0.000355	0.0322954
GO:0050727	regulation of inflammatory response		361	4	0.389896	10.2592	0.000521	0.0468795
GO:0070207	protein homotrimerization		32	2	0.0345614	57.8681	0.000536	0.0477793
GO:0034614	cellular response to reactive oxygen species		152	3	0.164167	18.2741	0.000549	0.048445
GO:0002526	acute inflammatory response		154	3	0.166327	18.0368	0.00057	0.0498437

## Sheet: Table S7
Table S7: enrichment analysis in module brown
geneSet	description		size	overlap	expect	enrichmentRatio	pValue	FDR
GO:0007267	cell-cell signaling		1576	178	99.9539	1.78082	4.88e-15	4.44e-11
GO:0035295	tube development		992	113	62.9152	1.79607	5.46e-10	2.48e-06
GO:0072359	circulatory system development		1026	115	65.0715	1.76729	9.95e-10	2.79e-06
GO:0007268	chemical synaptic transmission		685	85	43.4444	1.95652	1.63e-09	2.79e-06
GO:0098916	anterograde trans-synaptic signaling		685	85	43.4444	1.95652	1.63e-09	2.79e-06
GO:0099536	synaptic signaling		698	86	44.2689	1.94267	1.84e-09	2.79e-06
GO:0099537	trans-synaptic signaling		693	85	43.9518	1.93394	2.86e-09	3.72e-06
GO:0048589	developmental growth		623	78	39.5122	1.97407	5.31e-09	5.66e-06
GO:2000026	regulation of multicellular organismal development		1908	182	121.01	1.50401	5.6e-09	5.66e-06
GO:0051049	regulation of transport		1765	170	111.941	1.51866	1e-08	9.11e-06
GO:0120036	plasma membrane bounded cell projection organization		1488	148	94.3727	1.56825	1.39e-08	1.15e-05
GO:0030182	neuron differentiation		1313	134	83.2738	1.60915	1.59e-08	1.2e-05
GO:0048646	anatomical structure formation involved in morphogenesis		1067	114	67.6718	1.6846	1.82e-08	1.28e-05
GO:0009719	response to endogenous stimulus		1595	155	101.159	1.53224	2.84e-08	1.65e-05
GO:0050804	modulation of chemical synaptic transmission		416	57	26.3838	2.16042	2.93e-08	1.65e-05
GO:0051240	positive regulation of multicellular organismal process		1661	160	105.345	1.51882	2.96e-08	1.65e-05
GO:0099177	regulation of trans-synaptic signaling		417	57	26.4472	2.15524	3.19e-08	1.65e-05
GO:0006928	movement of cell or subcellular component		1967	183	124.752	1.46691	3.28e-08	1.65e-05
GO:0030030	cell projection organization		1522	149	96.5291	1.54358	3.46e-08	1.65e-05
GO:0040007	growth		961	104	60.9491	1.70634	4.25e-08	1.93e-05
GO:0009888	tissue development		1925	179	122.088	1.46615	4.99e-08	2.09e-05
GO:0031175	neuron projection development		940	102	59.6172	1.71092	5.07e-08	2.09e-05
GO:0051094	positive regulation of developmental process		1314	132	83.3372	1.58393	5.29e-08	2.09e-05
GO:0032989	cellular component morphogenesis		1082	113	68.6232	1.64667	7.24e-08	2.74e-05
GO:0048699	generation of neurons		1454	142	92.2164	1.53986	8.86e-08	3.22e-05
GO:0048666	neuron development		1068	111	67.7353	1.63873	1.23e-07	4.1e-05
GO:0051241	negative regulation of multicellular organismal process		1143	117	72.492	1.61397	1.23e-07	4.1e-05
GO:0022603	regulation of anatomical structure morphogenesis		995	105	63.1054	1.66388	1.31e-07	4.1e-05
GO:0023061	signal release		456	59	28.9207	2.04006	1.31e-07	4.1e-05
GO:0003002	regionalization		340	48	21.5637	2.22597	1.47e-07	4.45e-05
GO:0009887	animal organ morphogenesis		974	103	61.7736	1.66738	1.57e-07	4.6e-05
GO:0008015	blood circulation		471	60	29.872	2.00857	1.77e-07	5.04e-05
GO:0007389	pattern specification process		433	56	27.462	2.03918	2.77e-07	7.64e-05
GO:0035239	tube morphogenesis		806	88	51.1186	1.72149	3.4e-07	8.89e-05
GO:0003013	circulatory system process		480	60	30.4428	1.97091	3.42e-07	8.89e-05
GO:0045595	regulation of cell differentiation		1699	158	107.755	1.46629	3.56e-07	8.98e-05
GO:0010647	positive regulation of cell communication		1733	160	109.911	1.45572	4.66e-07	0.000114
GO:0042127	regulation of cell proliferation		1564	147	99.1928	1.48196	5.24e-07	0.000123
GO:0022008	neurogenesis		1551	146	98.3684	1.48422	5.28e-07	0.000123
GO:0023056	positive regulation of signaling		1739	160	110.292	1.4507	5.77e-07	0.000131
GO:0060284	regulation of cell development		895	94	56.7632	1.656	7.68e-07	0.00017
GO:0072358	cardiovascular system development		691	77	43.825	1.75699	8.63e-07	0.000187
GO:0010469	regulation of signaling receptor activity		551	65	34.9458	1.86002	8.99e-07	0.00019
GO:0008283	cell proliferation		1986	177	125.957	1.40524	1.07e-06	0.000221
GO:0048598	embryonic morphogenesis		571	66	36.2143	1.82249	1.52e-06	0.000305
GO:0048568	embryonic organ development		423	53	26.8277	1.97557	1.54e-06	0.000305
GO:0071495	cellular response to endogenous stimulus		1347	128	85.4302	1.4983	1.79e-06	0.000346
GO:0040008	regulation of growth		670	74	42.4931	1.74146	1.97e-06	0.000366
GO:0001944	vasculature development		682	75	43.2542	1.73394	1.98e-06	0.000366
GO:0009953	dorsal/ventral pattern formation		88	19	5.58118	3.4043	2.02e-06	0.000366
GO:0016049	cell growth		473	57	29.9989	1.90007	2.18e-06	0.000389
GO:0051093	negative regulation of developmental process		905	93	57.3974	1.62028	2.26e-06	0.000395
GO:0001525	angiogenesis		487	58	30.8868	1.87783	2.59e-06	0.000437
GO:0045597	positive regulation of cell differentiation		933	95	59.1732	1.60546	2.59e-06	0.000437
GO:0001568	blood vessel development		654	72	41.4783	1.73585	3.06e-06	0.000505
GO:0007167	enzyme linked receptor protein signaling pathway		989	99	62.7249	1.57832	3.34e-06	0.000536
GO:0048738	cardiac muscle tissue development		200	31	12.6845	2.44393	3.36e-06	0.000536
GO:0014706	striated muscle tissue development		357	46	22.6418	2.03164	3.54e-06	0.000551
GO:0048638	regulation of developmental growth		314	42	19.9147	2.109	3.62e-06	0.000551
GO:0048514	blood vessel morphogenesis		574	65	36.4045	1.78549	3.66e-06	0.000551
GO:0055002	striated muscle cell development		153	26	9.70365	2.6794	3.7e-06	0.000551
GO:0055013	cardiac muscle cell development		76	17	4.82011	3.52689	4.14e-06	0.000598
GO:0001501	skeletal system development		506	59	32.0918	1.83848	4.16e-06	0.000598
GO:0048562	embryonic organ morphogenesis		284	39	18.012	2.16522	4.24e-06	0.000598
GO:0000902	cell morphogenesis		982	98	62.2809	1.57352	4.27e-06	0.000598
GO:0060537	muscle tissue development		371	47	23.5298	1.99747	4.44e-06	0.000611
GO:0048588	developmental cell growth		213	32	13.509	2.36879	4.64e-06	0.000629
GO:0006936	muscle contraction		339	44	21.5002	2.04649	4.75e-06	0.000635
GO:0006468	protein phosphorylation		1860	164	117.966	1.39023	5.42e-06	0.000714
GO:0000904	cell morphogenesis involved in differentiation		714	76	45.2837	1.67831	5.65e-06	0.000728
GO:0055001	muscle cell development		166	27	10.5281	2.56456	5.68e-06	0.000728
GO:0009967	positive regulation of signal transduction		1571	142	99.6368	1.42518	7.15e-06	0.000903
GO:0120039	plasma membrane bounded cell projection morphogenesis		636	69	40.3367	1.7106	8.11e-06	0.00100988
GO:0048858	cell projection morphogenesis		637	69	40.4002	1.70791	8.55e-06	0.00105043
GO:0055006	cardiac cell development		81	17	5.13723	3.30918	1.03e-05	0.0012495
GO:0044057	regulation of system process		535	60	33.9311	1.76829	1.17e-05	0.00139102
GO:0048729	tissue morphogenesis		607	66	38.4975	1.7144	1.19e-05	0.00139102
GO:0051960	regulation of nervous system development		879	88	55.7484	1.57852	1.19e-05	0.00139102
GO:0032990	cell part morphogenesis		656	70	41.6052	1.68248	1.22e-05	0.00140625
GO:0043269	regulation of ion transport		645	69	40.9075	1.68673	1.3e-05	0.00147437
GO:0048639	positive regulation of developmental growth		164	26	10.4013	2.49969	1.35e-05	0.0015136
GO:0048812	neuron projection morphogenesis		622	67	39.4488	1.6984	1.39e-05	0.00153627
GO:0010720	positive regulation of cell development		515	58	32.6626	1.77573	1.44e-05	0.00157499
GO:0060560	developmental growth involved in morphogenesis		225	32	14.2701	2.24246	1.47e-05	0.00159429
GO:0051046	regulation of secretion		771	79	48.8988	1.61558	1.49e-05	0.00159429
GO:0003012	muscle system process		423	50	26.8277	1.86374	1.55e-05	0.00163565
GO:0060078	regulation of postsynaptic membrane potential		137	23	8.68889	2.64706	1.62e-05	0.00169536
GO:0035270	endocrine system development		128	22	8.11808	2.71	1.68e-05	0.00173454
GO:0042327	positive regulation of phosphorylation		1028	99	65.1984	1.51844	1.7e-05	0.00173454
GO:0070252	actin-mediated cell contraction		110	20	6.97648	2.86678	1.72e-05	0.00173891
GO:0006816	calcium ion transport		402	48	25.4959	1.88266	1.75e-05	0.00174823
GO:0007517	muscle organ development		380	46	24.1006	1.90867	1.84e-05	0.00181691
GO:0045664	regulation of neuron differentiation		628	67	39.8294	1.68218	1.89e-05	0.00184633
GO:0010562	positive regulation of phosphorus metabolic process		1097	104	69.5745	1.4948	2e-05	0.00190933
GO:0045937	positive regulation of phosphate metabolic process		1097	104	69.5745	1.4948	2e-05	0.00190933
GO:0030049	muscle filament sliding		39	11	2.47348	4.44718	2.05e-05	0.00191687
GO:0033275	actin-myosin filament sliding		39	11	2.47348	4.44718	2.05e-05	0.00191687
GO:0007610	behavior		582	63	36.9119	1.70677	2.15e-05	0.00199427
GO:0051050	positive regulation of transport		932	91	59.1098	1.53951	2.24e-05	0.00205653
GO:0007507	heart development		536	59	33.9945	1.73558	2.4e-05	0.00216361
GO:0048667	cell morphogenesis involved in neuron differentiation		560	61	35.5166	1.71751	2.4e-05	0.00216361
GO:1901700	response to oxygen-containing compound		1556	138	98.6855	1.39838	2.53e-05	0.00225621
GO:0035265	organ growth		170	26	10.7818	2.41146	2.57e-05	0.00227253
GO:0010648	negative regulation of cell communication		1305	119	82.7664	1.43778	2.9e-05	0.00253378
GO:0048732	gland development		434	50	27.5254	1.81651	3.07e-05	0.00265939
GO:0009790	embryo development		980	94	62.1541	1.51237	3.26e-05	0.00279452
GO:0050767	regulation of neurogenesis		776	78	49.2159	1.58485	3.3e-05	0.00279452
GO:0023057	negative regulation of signaling		1309	119	83.0201	1.43339	3.32e-05	0.00279452
GO:1903530	regulation of secretion by cell		714	73	45.2837	1.61206	3.39e-05	0.00282769
GO:0120035	regulation of plasma membrane bounded cell projection organization		665	69	42.176	1.636	3.5e-05	0.00287661
GO:0031333	negative regulation of protein complex assembly		134	22	8.49862	2.58866	3.51e-05	0.00287661
GO:0046879	hormone secretion		312	39	19.7878	1.97091	3.84e-05	0.00308786
GO:0008285	negative regulation of cell proliferation		667	69	42.3028	1.6311	3.84e-05	0.00308786
GO:0023014	signal transduction by protein phosphorylation		907	88	57.5242	1.52979	3.87e-05	0.00308786
GO:0099565	chemical synaptic transmission, postsynaptic		107	19	6.78621	2.79979	3.91e-05	0.00308786
GO:0051247	positive regulation of protein metabolic process		1640	143	104.013	1.37483	4.13e-05	0.00324052
GO:0008217	regulation of blood pressure		175	26	11.0989	2.34257	4.29e-05	0.00333141
GO:0060079	excitatory postsynaptic potential		99	18	6.27883	2.86678	4.48e-05	0.00344869
GO:0060429	epithelium development		1213	111	76.9315	1.44284	4.74e-05	0.00361871
GO:0061061	muscle structure development		610	64	38.6877	1.65427	4.81e-05	0.00364475
GO:0031344	regulation of cell projection organization		674	69	42.7468	1.61416	5.34e-05	0.00400523
GO:0019220	regulation of phosphate metabolic process		1690	146	107.184	1.36214	5.37e-05	0.00400523
GO:0071621	granulocyte chemotaxis		119	20	7.54728	2.64996	5.59e-05	0.00412907
GO:0051174	regulation of phosphorus metabolic process		1692	146	107.311	1.36053	5.69e-05	0.00417512
GO:0001934	positive regulation of protein phosphorylation		982	93	62.2809	1.49323	5.81e-05	0.00422258
GO:0060047	heart contraction		231	31	14.6506	2.11595	6.21e-05	0.00447816
GO:0070848	response to growth factor		690	70	43.7616	1.59958	6.27e-05	0.00448676
GO:0040011	locomotion		1738	149	110.228	1.35174	6.52e-05	0.0046287
GO:0055007	cardiac muscle cell differentiation		111	19	7.0399	2.6989	6.58e-05	0.00463738
GO:0048565	digestive tract development		130	21	8.24493	2.54702	6.7e-05	0.00467633
GO:0048704	embryonic skeletal system morphogenesis		93	17	5.8983	2.88219	6.74e-05	0.00467633
GO:0000165	MAPK cascade		896	86	56.8266	1.51338	6.96e-05	0.00479481
GO:0007409	axonogenesis		449	50	28.4767	1.75582	7.39e-05	0.00504805
GO:0046883	regulation of hormone secretion		266	34	16.8704	2.01536	7.57e-05	0.00513482
GO:0043410	positive regulation of MAPK cascade		546	58	34.6287	1.67491	7.68e-05	0.00514683
GO:0009914	hormone transport		322	39	20.4221	1.9097	7.7e-05	0.00514683
GO:0035051	cardiocyte differentiation		141	22	8.94258	2.46014	7.76e-05	0.00514683
GO:0048705	skeletal system morphogenesis		234	31	14.8409	2.08883	7.93e-05	0.00522407
GO:0010975	regulation of neuron projection development		475	52	30.1257	1.7261	8.32e-05	0.00544006
GO:0030048	actin filament-based movement		132	21	8.37177	2.50843	8.4e-05	0.00545767
GO:0055123	digestive system development		142	22	9.006	2.44282	8.64e-05	0.00557029
GO:0006029	proteoglycan metabolic process		86	16	5.45434	2.93344	8.79e-05	0.00559884
GO:0071363	cellular response to growth factor stimulus		660	67	41.8589	1.60062	8.81e-05	0.00559884
GO:0034765	regulation of ion transmembrane transport		441	49	27.9693	1.75192	9.18e-05	0.00579703
GO:0070588	calcium ion transmembrane transport		292	36	18.5194	1.94391	9.99e-05	0.00626216
GO:1903522	regulation of blood circulation		248	32	15.7288	2.03449	0.000102	0.00633438
GO:0032095	regulation of response to food		19	7	1.20503	5.80899	0.000104	0.00636619
GO:0032104	regulation of response to extracellular stimulus		25	8	1.58556	5.04553	0.000104	0.00636619
GO:0032107	regulation of response to nutrient levels		25	8	1.58556	5.04553	0.000104	0.00636619
GO:0010817	regulation of hormone levels		516	55	32.726	1.68062	0.000107	0.00648326
GO:0001558	regulation of cell growth		409	46	25.9398	1.77334	0.000112	0.00675098
GO:0010927	cellular component assembly involved in morphogenesis		106	18	6.72279	2.67746	0.000113	0.00675098
GO:0097530	granulocyte migration		135	21	8.56204	2.45269	0.000117	0.00693988
GO:0009725	response to hormone		962	90	61.0125	1.47511	0.000118	0.00693988
GO:0007187	G protein-coupled receptor signaling pathway, coupled to cyclic nucleotide second messenger		250	32	15.8556	2.01821	0.000118	0.00693988
GO:1903539	protein localization to postsynaptic membrane		32	9	2.02952	4.43454	0.000119	0.00693988
GO:0042325	regulation of phosphorylation		1500	130	95.1338	1.3665	0.000125	0.00726282
GO:0003015	heart process		240	31	15.2214	2.03661	0.000127	0.00728776
GO:0060485	mesenchyme development		262	33	16.6167	1.98595	0.000127	0.00728776
GO:0032270	positive regulation of cellular protein metabolic process		1543	133	97.861	1.35907	0.000133	0.00753136
GO:0070838	divalent metal ion transport		448	49	28.4133	1.72454	0.000135	0.0076267
GO:0034762	regulation of transmembrane transport		521	55	33.0431	1.66449	0.000138	0.00772423
GO:0051129	negative regulation of cellular component organization		684	68	43.381	1.56751	0.000146	0.00813122
GO:0072511	divalent inorganic cation transport		451	49	28.6036	1.71307	0.000159	0.00879764
GO:0009952	anterior/posterior pattern specification		211	28	13.3822	2.09234	0.000168	0.00919457
GO:1902533	positive regulation of intracellular signal transduction		1051	96	66.6571	1.44021	0.000168	0.00919457
GO:0001932	regulation of protein phosphorylation		1388	121	88.0305	1.37452	0.000172	0.0093774
GO:0006935	chemotaxis		613	62	38.878	1.59473	0.000177	0.00956929
GO:0007169	transmembrane receptor protein tyrosine kinase signaling pathway		676	67	42.8736	1.56273	0.000178	0.00956929
GO:0061564	axon development		490	52	31.077	1.67326	0.000182	0.00975449
GO:0050795	regulation of behavior		65	13	4.12246	3.15345	0.000187	0.00991812
GO:0042330	taxis		615	62	39.0049	1.58955	0.000194	0.0102592
GO:0033327	Leydig cell differentiation		10	5	0.634225	7.88363	0.000196	0.010288
GO:0033555	multicellular organismal response to stress		74	14	4.69327	2.983	0.000199	0.0103804
GO:0031401	positive regulation of protein modification process		1190	106	75.4728	1.40448	0.000201	0.01043
GO:0060419	heart growth		83	15	5.26407	2.84951	0.000203	0.0104713
GO:0006629	lipid metabolic process		1395	121	88.4744	1.36763	0.000212	0.0108647
GO:0034220	ion transmembrane transport		1100	99	69.7648	1.41905	0.000227	0.0115974
GO:0043066	negative regulation of apoptotic process		903	84	57.2706	1.46672	0.00024	0.0122029
GO:0043069	negative regulation of programmed cell death		917	85	58.1585	1.46152	0.000248	0.012519
GO:0003148	outflow tract septum morphogenesis		28	8	1.77583	4.50493	0.000253	0.0127005
GO:0006811	ion transport		1608	136	101.983	1.33355	0.000255	0.0127281
GO:0030239	myofibril assembly		67	13	4.24931	3.05932	0.000256	0.0127281
GO:1905114	cell surface receptor signaling pathway involved in cell-cell signaling		559	57	35.4532	1.60775	0.00026	0.0128564
GO:0060548	negative regulation of cell death		998	91	63.2957	1.4377	0.000264	0.0129602
GO:0002064	epithelial cell development		206	27	13.065	2.06658	0.000266	0.0129646
GO:0003007	heart morphogenesis		250	31	15.8556	1.95514	0.000267	0.0129646
GO:0009968	negative regulation of signal transduction		1202	106	76.2339	1.39046	0.000292	0.0141003
GO:0030252	growth hormone secretion		16	6	1.01476	5.91272	0.000296	0.0142311
GO:0007417	central nervous system development		949	87	60.188	1.44547	0.000302	0.0144449
GO:0048870	cell motility		1518	129	96.2754	1.33991	0.000306	0.014505
GO:0051674	localization of cell		1518	129	96.2754	1.33991	0.000306	0.014505
GO:0019935	cyclic-nucleotide-mediated signaling		208	27	13.1919	2.04671	0.000312	0.0146879
GO:0003018	vascular process in circulatory system		155	22	9.83049	2.23793	0.000315	0.014753
GO:0016477	cell migration		1368	118	86.762	1.36004	0.000317	0.0147631
GO:0030326	embryonic limb morphogenesis		125	19	7.92782	2.39662	0.000329	0.0151737
GO:0035113	embryonic appendage morphogenesis		125	19	7.92782	2.39662	0.000329	0.0151737
GO:0098660	inorganic ion transmembrane transport		808	76	51.2454	1.48306	0.00034	0.0156337
GO:0048736	appendage development		177	24	11.2258	2.13793	0.000345	0.015688
GO:0060173	limb development		177	24	11.2258	2.13793	0.000345	0.015688
GO:0010941	regulation of cell death		1649	138	104.584	1.31952	0.000361	0.0163402
GO:0060322	head development		758	72	48.0743	1.49768	0.000367	0.0164944
GO:0035418	protein localization to synapse		61	12	3.86877	3.10176	0.000384	0.0171869
GO:1904645	response to amyloid-beta		37	9	2.34663	3.83528	0.000396	0.0176693
GO:0001569	branching involved in blood vessel morphogenesis		30	8	1.90268	4.2046	0.000425	0.0188536
GO:0050878	regulation of body fluid levels		483	50	30.6331	1.63222	0.000431	0.0190323
GO:0030001	metal ion transport		841	78	53.3384	1.46236	0.000437	0.0191732
GO:0030072	peptide hormone secretion		247	30	15.6654	1.91505	0.000473	0.0206285
GO:0030334	regulation of cell migration		804	75	50.9917	1.47083	0.000474	0.0206285
GO:0010769	regulation of cell morphogenesis involved in differentiation		293	34	18.5828	1.82965	0.00048	0.0207763
GO:0045656	negative regulation of monocyte differentiation		7	4	0.443958	9.00987	0.000482	0.0207763
GO:0035176	social behavior		54	11	3.42482	3.21185	0.000487	0.0207763
GO:0051703	intraspecies interaction between organisms		54	11	3.42482	3.21185	0.000487	0.0207763
GO:0032094	response to food		38	9	2.41006	3.73435	0.000491	0.0208019
GO:0010810	regulation of cell-substrate adhesion		203	26	12.8748	2.01945	0.000492	0.0208019
GO:0003073	regulation of systemic arterial blood pressure		90	15	5.70803	2.62788	0.000504	0.0212043
GO:0051146	striated muscle cell differentiation		260	31	16.4899	1.87994	0.000529	0.0221456
GO:0030593	neutrophil chemotaxis		100	16	6.34225	2.52276	0.000532	0.022167
GO:0042391	regulation of membrane potential		414	44	26.2569	1.67575	0.000539	0.0221692
GO:1904646	cellular response to amyloid-beta		31	8	1.9661	4.06897	0.000541	0.0221692
GO:0050880	regulation of blood vessel size		130	19	8.24493	2.30445	0.000544	0.0221692
GO:0001837	epithelial to mesenchymal transition		130	19	8.24493	2.30445	0.000544	0.0221692
GO:0009100	glycoprotein metabolic process		390	42	24.7348	1.69801	0.000546	0.0221692
GO:1901701	cellular response to oxygen-containing compound		1074	95	68.1158	1.39468	0.000546	0.0221692
GO:0099633	protein localization to postsynaptic specialization membrane		12	5	0.76107	6.56969	0.000553	0.0222363
GO:0099645	neurotransmitter receptor localization to postsynaptic specialization membrane		12	5	0.76107	6.56969	0.000553	0.0222363
GO:0050679	positive regulation of epithelial cell proliferation		183	24	11.6063	2.06784	0.000565	0.0226371
GO:0051216	cartilage development		205	26	13.0016	1.99975	0.000572	0.0228076
GO:0045927	positive regulation of growth		250	30	15.8556	1.89207	0.00058	0.0230109
GO:0043408	regulation of MAPK cascade		745	70	47.2498	1.48149	0.000596	0.0235653
GO:0035150	regulation of tube size		131	19	8.30835	2.28686	0.0006	0.0235938
GO:0042596	fear response		39	9	2.47348	3.6386	0.000602	0.023605
GO:0007585	respiratory gaseous exchange		64	12	4.05904	2.95636	0.000607	0.0236346
GO:0045665	negative regulation of neuron differentiation		217	27	13.7627	1.96183	0.000612	0.0236346
GO:0051961	negative regulation of nervous system development		297	34	18.8365	1.80501	0.000613	0.0236346
GO:0003085	negative regulation of systemic arterial blood pressure		18	6	1.14161	5.25576	0.000615	0.0236346
GO:0048762	mesenchymal cell differentiation		206	26	13.065	1.99004	0.000616	0.0236346
GO:0051588	regulation of neurotransmitter transport		142	20	9.006	2.22074	0.00064	0.0244375
GO:2000027	regulation of animal organ morphogenesis		207	26	13.1285	1.98043	0.000663	0.025228
GO:0090407	organophosphate biosynthetic process		658	63	41.732	1.50963	0.000686	0.025978
GO:0007423	sensory organ development		531	53	33.6774	1.57376	0.000699	0.026352
GO:0009628	response to abiotic stimulus		1123	98	71.2235	1.37595	0.000705	0.0264706
GO:1990266	neutrophil migration		113	17	7.16675	2.37207	0.000748	0.0280001
GO:0097529	myeloid leukocyte migration		198	25	12.5577	1.99082	0.000772	0.0287817
GO:0007204	positive regulation of cytosolic calcium ion concentration		301	34	19.0902	1.78102	0.000778	0.0288798
GO:0008284	positive regulation of cell proliferation		898	81	56.9534	1.42221	0.000789	0.0291593
GO:0001666	response to hypoxia		302	34	19.1536	1.77512	0.000825	0.0302474
GO:0043010	camera-type eye development		302	34	19.1536	1.77512	0.000825	0.0302474
GO:0042692	muscle cell differentiation		338	37	21.4368	1.726	0.000843	0.0307726
GO:0010560	positive regulation of glycoprotein biosynthetic process		19	6	1.20503	4.97914	0.00085	0.0308421
GO:0007183	SMAD protein complex assembly		13	5	0.824493	6.06433	0.000852	0.0308421
GO:0048546	digestive tract morphogenesis		49	10	3.1077	3.21781	0.000857	0.0309245
GO:0043067	regulation of programmed cell death		1531	127	97.0999	1.30793	0.000885	0.0318153
GO:0048706	embryonic skeletal system development		125	18	7.92782	2.27049	0.0009	0.0321953
GO:0055017	cardiac muscle tissue growth		76	13	4.82011	2.69703	0.000909	0.032256
GO:0031399	regulation of protein modification process		1771	144	112.321	1.28204	0.000912	0.032256
GO:0051962	positive regulation of nervous system development		512	51	32.4723	1.57057	0.000914	0.032256
GO:0055003	cardiac myofibril assembly		26	7	1.64899	4.24503	0.000915	0.032256
GO:0090066	regulation of anatomical structure size		487	49	30.8868	1.58644	0.00092	0.0322899
GO:0055085	transmembrane transport		1491	124	94.563	1.3113	0.000927	0.0324263
GO:0060048	cardiac muscle contraction		126	18	7.99124	2.25247	0.000989	0.0343055
GO:0003206	cardiac chamber morphogenesis		126	18	7.99124	2.25247	0.000989	0.0343055
GO:0035264	multicellular organism growth		147	20	9.32311	2.14521	0.000996	0.0344186
GO:0003151	outflow tract morphogenesis		77	13	4.88354	2.66201	0.00103126	0.0353781
GO:0021675	nerve development		77	13	4.88354	2.66201	0.00103126	0.0353781
GO:0050678	regulation of epithelial cell proliferation		318	35	20.1684	1.73539	0.00104417	0.0356863
GO:0031328	positive regulation of cellular biosynthetic process		1919	154	121.708	1.26533	0.00105003	0.0357523
GO:0050890	cognition		283	32	17.9486	1.78287	0.00107598	0.0364991
GO:0009891	positive regulation of biosynthetic process		1949	156	123.611	1.26203	0.00108574	0.0366933
GO:0010721	negative regulation of cell development		319	35	20.2318	1.72995	0.00110344	0.0371532
GO:1902473	regulation of protein localization to synapse		20	6	1.26845	4.73018	0.00115016	0.0385835
GO:0030595	leukocyte chemotaxis		215	26	13.6358	1.90674	0.00116724	0.0390124
GO:0022414	reproductive process		1403	117	88.9818	1.31488	0.00117768	0.0392173
GO:1990138	neuron projection extension		160	21	10.1476	2.06945	0.00120387	0.0399431
GO:0051705	multi-organism behavior		69	12	4.37616	2.74213	0.0012173	0.0402417
GO:0046620	regulation of organ growth		88	14	5.58118	2.50843	0.00122687	0.0403839
GO:0030166	proteoglycan biosynthetic process		60	11	3.80535	2.89067	0.00123048	0.0403839
GO:0048585	negative regulation of response to stimulus		1545	127	97.9878	1.29608	0.00124731	0.0406284
GO:0042981	regulation of apoptotic process		1517	125	96.212	1.29921	0.00124811	0.0406284
GO:0009792	embryo development ending in birth or egg hatching		622	59	39.4488	1.49561	0.00125292	0.0406284
GO:0035810	positive regulation of urine volume		14	5	0.887916	5.63117	0.00125581	0.0406284
GO:0000003	reproduction		1406	117	89.1721	1.31207	0.00127031	0.0407037
GO:1903018	regulation of glycoprotein metabolic process		43	9	2.72717	3.30013	0.00127584	0.0407037
GO:0090276	regulation of peptide hormone secretion		205	25	13.0016	1.92284	0.00127605	0.0407037
GO:0008016	regulation of heart contraction		205	25	13.0016	1.92284	0.00127605	0.0407037
GO:0030178	negative regulation of Wnt signaling pathway		161	21	10.211	2.0566	0.00130383	0.0414444
GO:0051270	regulation of cellular component movement		942	83	59.744	1.38926	0.001359	0.0430475
GO:0072132	mesenchyme morphogenesis		52	10	3.29797	3.03217	0.00138869	0.0438352
GO:2000145	regulation of cell motility		863	77	54.7336	1.40681	0.00142849	0.0449355
GO:0050769	positive regulation of neurogenesis		447	45	28.3499	1.58731	0.00144449	0.0452575
GO:0045596	negative regulation of cell differentiation		678	63	43.0005	1.4651	0.00144868	0.0452575
GO:0014070	response to organic cyclic compound		905	80	57.3974	1.39379	0.00150831	0.046621
GO:0097435	supramolecular fiber organization		640	60	40.5904	1.47818	0.00151159	0.046621
GO:0014013	regulation of gliogenesis		110	16	6.97648	2.29342	0.00152353	0.046621
GO:1903020	positive regulation of glycoprotein metabolic process		21	6	1.33187	4.50493	0.00152465	0.046621
GO:0070997	neuron death		325	35	20.6123	1.69801	0.00152476	0.046621
GO:0048167	regulation of synaptic plasticity		174	22	11.0355	1.99356	0.00152612	0.046621
GO:0036293	response to decreased oxygen levels		313	34	19.8513	1.71274	0.00152822	0.046621
GO:0098696	regulation of neurotransmitter receptor localization to postsynaptic specialization membrane		9	4	0.570803	7.00767	0.00156633	0.0476237
GO:1903508	positive regulation of nucleic acid-templated transcription		1583	129	100.398	1.28489	0.00157635	0.0477686
GO:0045666	positive regulation of neuron differentiation		350	37	22.1979	1.66683	0.00158361	0.0478292
GO:0048609	multicellular organismal reproductive process		813	73	51.5625	1.41576	0.0015952	0.0480199
GO:0007626	locomotory behavior		197	24	12.4942	1.92089	0.00160119	0.0480359
GO:0043524	negative regulation of neuron apoptotic process		142	19	9.006	2.1097	0.0016063	0.0480359
GO:1902680	positive regulation of RNA biosynthetic process		1584	129	100.461	1.28408	0.00161343	0.0480907
GO:0043009	chordate embryonic development		603	57	38.2438	1.49044	0.00162748	0.048351
GO:0031345	negative regulation of cell projection organization		175	22	11.0989	1.98217	0.00164379	0.0486767
GO:0010557	positive regulation of macromolecule biosynthetic process		1826	146	115.81	1.26069	0.00165672	0.0488689
GO:0010717	regulation of epithelial to mesenchymal transition		81	13	5.13723	2.53055	0.00166695	0.0488689
GO:0003300	cardiac muscle hypertrophy		81	13	5.13723	2.53055	0.00166695	0.0488689
GO:0006915	apoptotic process		1912	152	121.264	1.25346	0.00167179	0.0488689
GO:0051291	protein heterooligomerization		111	16	7.0399	2.27276	0.0016778	0.0488873
GO:0048511	rhythmic process		279	31	17.6949	1.75192	0.00169041	0.0490974
GO:0045944	positive regulation of transcription by RNA polymerase II		1168	99	74.0775	1.33644	0.0017024	0.0492882
GO:0006939	smooth muscle contraction		101	15	6.40568	2.34167	0.00170839	0.0493048

## Sheet: Table S8
Table S8: enrichment analysis in sub network 1 of module brown
gene set	description		size	overlap	expect	enrichmentRatio	pValue	FDR
GO:0007186	G protein-coupled receptor signaling pathway		1290	21	1.62547	12.9194	0	0
GO:0007187	G protein-coupled receptor signaling pathway, coupled to cyclic nucleotide second messenger		250	13	0.315013	41.2682	0	0
GO:0007188	adenylate cyclase-modulating G protein-coupled receptor signaling pathway		216	10	0.272171	36.7416	3.38e-14	1.02e-10
GO:0007193	adenylate cyclase-inhibiting G protein-coupled receptor signaling pathway		86	7	0.108364	64.5969	8.33e-12	1.89e-08
GO:0007267	cell-cell signaling		1576	13	1.98584	6.54635	4.54e-09	8.26e-06
GO:0014050	negative regulation of glutamate secretion		5	3	0.00630025	476.171	1.72e-08	2.61e-05
GO:0051953	negative regulation of amine transport		26	4	0.0327613	122.095	2.73e-08	3.55e-05
GO:0019933	cAMP-mediated signaling		180	6	0.226809	26.454	6.93e-08	7.87e-05
GO:0051480	regulation of cytosolic calcium ion concentration		342	7	0.430937	16.2437	1.31e-07	0.000121
GO:0007218	neuropeptide signaling pathway		101	5	0.127265	39.2881	1.39e-07	0.000121
GO:0007631	feeding behavior		102	5	0.128525	38.9029	1.46e-07	0.000121
GO:0019935	cyclic-nucleotide-mediated signaling		208	6	0.26209	22.8929	1.63e-07	0.000124
GO:0010469	regulation of signaling receptor activity		551	8	0.694288	11.5226	1.89e-07	0.000132
GO:0051956	negative regulation of amino acid transport		12	3	0.0151206	198.405	3.77e-07	0.000245
GO:0007189	adenylate cyclase-activating G protein-coupled receptor signaling pathway		135	5	0.170107	29.3933	5.94e-07	0.00036
GO:0019932	second-messenger-mediated signaling		433	7	0.545602	12.8299	6.46e-07	0.000367
GO:0006874	cellular calcium ion homeostasis		439	7	0.553162	12.6545	7.09e-07	0.000379
GO:0055074	calcium ion homeostasis		453	7	0.570803	12.2634	8.75e-07	0.000442
GO:0014048	regulation of glutamate secretion		16	3	0.0201608	148.804	9.55e-07	0.000457
GO:0072503	cellular divalent inorganic cation homeostasis		473	7	0.596004	11.7449	1.17e-06	0.000519
GO:0050795	regulation of behavior		65	4	0.0819033	48.8381	1.2e-06	0.000519
GO:0007204	positive regulation of cytosolic calcium ion concentration		301	6	0.379275	15.8196	1.43e-06	0.000589
GO:0072507	divalent inorganic cation homeostasis		494	7	0.622465	11.2456	1.56e-06	0.000617
GO:0032891	negative regulation of organic acid transport		19	3	0.023941	125.308	1.65e-06	0.000625
GO:0043410	positive regulation of MAPK cascade		546	7	0.687988	10.1746	3.04e-06	0.00110497
GO:0070098	chemokine-mediated signaling pathway		85	4	0.107104	37.3468	3.53e-06	0.00119565
GO:0006875	cellular metal ion homeostasis		559	7	0.704368	9.93798	3.55e-06	0.00119565
GO:0048878	chemical homeostasis		1119	9	1.41	6.383	3.78e-06	0.00122577
GO:1903792	negative regulation of anion transport		26	3	0.0327613	91.5714	4.4e-06	0.00137936
GO:1990868	response to chemokine		93	4	0.117185	34.1342	5.06e-06	0.00148291
GO:1990869	cellular response to chemokine		93	4	0.117185	34.1342	5.06e-06	0.00148291
GO:0051952	regulation of amine transport		94	4	0.118445	33.771	5.28e-06	0.00149919
GO:0030003	cellular cation homeostasis		618	7	0.778711	8.98921	6.88e-06	0.00187839
GO:0015837	amine transport		101	4	0.127265	31.4305	7.03e-06	0.00187839
GO:0006873	cellular ion homeostasis		630	7	0.793832	8.81799	7.81e-06	0.00202774
GO:0055065	metal ion homeostasis		638	7	0.803912	8.70742	8.48e-06	0.00214017
GO:0019725	cellular homeostasis		917	8	1.15547	6.92361	8.72e-06	0.00214017
GO:0043269	regulation of ion transport		645	7	0.812733	8.61292	9.11e-06	0.00214017
GO:0051955	regulation of amino acid transport		33	3	0.0415817	72.1472	9.18e-06	0.00214017
GO:0046717	acid secretion		110	4	0.138606	28.8589	9.86e-06	0.00223098
GO:0014047	glutamate secretion		34	3	0.0428417	70.0252	1.01e-05	0.00223098
GO:0007268	chemical synaptic transmission		685	7	0.863135	8.10998	1.35e-05	0.00285222
GO:0098916	anterograde trans-synaptic signaling		685	7	0.863135	8.10998	1.35e-05	0.00285222
GO:0099537	trans-synaptic signaling		693	7	0.873215	8.01635	1.46e-05	0.00294907
GO:0038169	somatostatin receptor signaling pathway		5	2	0.00630025	317.448	1.51e-05	0.00294907
GO:0038170	somatostatin signaling pathway		5	2	0.00630025	317.448	1.51e-05	0.00294907
GO:0099536	synaptic signaling		698	7	0.879515	7.95893	1.52e-05	0.00294907
GO:0055080	cation homeostasis		701	7	0.883295	7.92487	1.57e-05	0.00296927
GO:0051930	regulation of sensory perception of pain		40	3	0.050402	59.5214	1.65e-05	0.00306716
GO:0098771	inorganic ion homeostasis		712	7	0.897156	7.80243	1.73e-05	0.00313893
GO:0051931	regulation of sensory perception		41	3	0.0516621	58.0697	1.78e-05	0.00313893
GO:0031644	regulation of neurological system process		128	4	0.161286	24.8006	1.8e-05	0.00313893
GO:0051049	regulation of transport		1765	10	2.22399	4.49643	2.03e-05	0.00348452
GO:0032229	negative regulation of synaptic transmission, GABAergic		6	2	0.0075603	264.54	2.26e-05	0.00377307
GO:0043408	regulation of MAPK cascade		745	7	0.938738	7.45682	2.33e-05	0.00377307
GO:0045776	negative regulation of blood pressure		45	3	0.0567023	52.9079	2.36e-05	0.00377307
GO:1902533	positive regulation of intracellular signal transduction		1051	8	1.32431	6.04087	2.37e-05	0.00377307
GO:0060326	cell chemotaxis		289	5	0.364155	13.7304	2.45e-05	0.00382722
GO:0043271	negative regulation of ion transport		139	4	0.175147	22.838	2.48e-05	0.00382722
GO:0042592	homeostatic process		1817	10	2.28951	4.36774	2.63e-05	0.00397946
GO:0055082	cellular chemical homeostasis		766	7	0.965199	7.25239	2.78e-05	0.0041481
GO:0050801	ion homeostasis		776	7	0.977799	7.15893	3.03e-05	0.00443686
GO:0032890	regulation of organic acid transport		55	3	0.0693028	43.2883	4.34e-05	0.00625804
GO:0015800	acidic amino acid transport		56	3	0.0705628	42.5153	4.58e-05	0.00650368
GO:1901700	response to oxygen-containing compound		1556	9	1.96064	4.59034	5.47e-05	0.00765414
GO:0008217	regulation of blood pressure		175	4	0.220509	18.1399	6.11e-05	0.00831047
GO:0007610	behavior		582	6	0.733349	8.18164	6.12e-05	0.00831047
GO:0010959	regulation of metal ion transport		360	5	0.453618	11.0225	7e-05	0.00935631
GO:0000165	MAPK cascade		896	7	1.12901	6.20015	7.58e-05	0.00998953
GO:0033993	response to lipid		898	7	1.13153	6.18634	7.69e-05	0.00998953
GO:0023014	signal transduction by protein phosphorylation		907	7	1.14287	6.12495	8.19e-05	0.0103506
GO:0050805	negative regulation of synaptic transmission		68	3	0.0856834	35.0126	8.2e-05	0.0103506
GO:1903531	negative regulation of secretion by cell		192	4	0.24193	16.5337	8.76e-05	0.0109136
GO:0002674	negative regulation of acute inflammatory response		12	2	0.0151206	132.27	9.91e-05	0.0121684
GO:0009725	response to hormone		962	7	1.21217	5.77477	0.000119	0.0143984
GO:0001934	positive regulation of protein phosphorylation		982	7	1.23737	5.65716	0.000135	0.0158931
GO:0030595	leukocyte chemotaxis		215	4	0.270911	14.765	0.00013568	0.0158931
GO:0045986	negative regulation of smooth muscle contraction		14	2	0.0176407	113.374	0.000136	0.0158931
GO:0051048	negative regulation of secretion		217	4	0.273431	14.6289	0.000141	0.0161803
GO:0050900	leukocyte migration		419	5	0.527961	9.47039	0.000143	0.0162578
GO:0006835	dicarboxylic acid transport		87	3	0.109624	27.3662	0.000171	0.0191619
GO:0014061	regulation of norepinephrine secretion		16	2	0.0201608	99.2024	0.00018	0.0197095
GO:0042327	positive regulation of phosphorylation		1028	7	1.29533	5.40402	0.00018	0.0197095
GO:0044070	regulation of anion transport		90	3	0.113405	26.454	0.000189	0.0203268
GO:1902531	regulation of intracellular signal transduction		1824	9	2.29833	3.91588	0.00019	0.0203268
GO:0048243	norepinephrine secretion		17	2	0.0214209	93.3669	0.000203	0.0214938
GO:0051051	negative regulation of transport		458	5	0.577103	8.66396	0.000217	0.0226494
GO:0007200	phospholipase C-activating G protein-coupled receptor signaling pathway		96	3	0.120965	24.8006	0.000228	0.0233477
GO:0003085	negative regulation of systemic arterial blood pressure		18	2	0.0226809	88.1799	0.000229	0.0233477
GO:0008015	blood circulation		471	5	0.593484	8.42483	0.000247	0.0249343
GO:0030593	neutrophil chemotaxis		100	3	0.126005	23.8086	0.000258	0.0257475
GO:0010562	positive regulation of phosphorus metabolic process		1097	7	1.38228	5.06411	0.000269	0.0260626
GO:0045937	positive regulation of phosphate metabolic process		1097	7	1.38228	5.06411	0.000269	0.0260626
GO:0003013	circulatory system process		480	5	0.604824	8.26687	0.000269	0.0260626
GO:0043270	positive regulation of ion transport		258	4	0.325093	12.3042	0.000273	0.0261137
GO:0019233	sensory perception of pain		103	3	0.129785	23.1151	0.000281	0.0266285
GO:0051046	regulation of secretion		771	6	0.971499	6.17602	0.000287	0.0267315
GO:0090066	regulation of anatomical structure size		487	5	0.613645	8.14804	0.000288	0.0267315
GO:0006812	cation transport		1111	7	1.39992	5.0003	0.000291	0.0267383
GO:0015874	norepinephrine transport		21	2	0.0264611	75.5828	0.000313	0.0284559
GO:0045860	positive regulation of protein kinase activity		513	5	0.646406	7.73508	0.000366	0.032593
GO:1990266	neutrophil migration		113	3	0.142386	21.0695	0.000369	0.032593
GO:0003014	renal system process		113	3	0.142386	21.0695	0.000369	0.032593
GO:0045932	negative regulation of muscle contraction		23	2	0.0289812	69.0104	0.000377	0.0329139
GO:0009967	positive regulation of signal transduction		1571	8	1.97954	4.04134	0.000406	0.0351199
GO:0071621	granulocyte chemotaxis		119	3	0.149946	20.0072	0.00043	0.0368587
GO:0031401	positive regulation of protein modification process		1190	7	1.49946	4.66835	0.000444	0.0376976
GO:0030001	metal ion transport		841	6	1.0597	5.66197	0.000458	0.038543
GO:0006811	ion transport		1608	8	2.02616	3.94835	0.000476	0.0396638
GO:0010818	T cell chemotaxis		26	2	0.0327613	61.0476	0.000483	0.0398835
GO:0032355	response to estradiol		126	3	0.158766	18.8957	0.000508	0.0415313
GO:0033674	positive regulation of kinase activity		553	5	0.696808	7.17558	0.000517	0.0415313
GO:0071880	adenylate cyclase-activating adrenergic receptor signaling pathway		27	2	0.0340214	58.7866	0.000521	0.0415313
GO:0060259	regulation of feeding behavior		27	2	0.0340214	58.7866	0.000521	0.0415313
GO:0006865	amino acid transport		131	3	0.165067	18.1745	0.000569	0.0449902
GO:0071875	adrenergic receptor signaling pathway		29	2	0.0365415	54.7323	0.000601	0.0471391
GO:0097530	granulocyte migration		135	3	0.170107	17.636	0.000621	0.0480635
GO:0032147	activation of protein kinase activity		321	4	0.404476	9.88933	0.000624	0.0480635

## Sheet: Table S9
Table S9: enrichment analysis in sub network 2 of module brown
geneSet	description		size	overlap	expect	enrichmentRatio	pValue	FDR
GO:0007186	G protein-coupled receptor signaling pathway		1290	23	2.63171	8.73958	0	0
GO:0007187	G protein-coupled receptor signaling pathway, coupled to cyclic nucleotide second messenger		250	11	0.51002	21.5678	1.47e-12	6.66e-09
GO:0043687	post-translational protein modification		360	12	0.734429	16.3392	3.08e-12	9.32e-09
GO:0019935	cyclic-nucleotide-mediated signaling		208	10	0.424337	23.5662	7.46e-12	1.69e-08
GO:0019932	second-messenger-mediated signaling		433	11	0.883355	12.4525	5.36e-10	9.74e-07
GO:0019933	cAMP-mediated signaling		180	8	0.367215	21.7856	2.26e-09	3.43e-06
GO:0035296	regulation of tube diameter		123	7	0.25093	27.8962	4.58e-09	5.2e-06
GO:0097746	regulation of blood vessel diameter		123	7	0.25093	27.8962	4.58e-09	5.2e-06
GO:0050880	regulation of blood vessel size		130	7	0.265211	26.3941	6.74e-09	6.47e-06
GO:0035150	regulation of tube size		131	7	0.267251	26.1926	7.11e-09	6.47e-06
GO:0008015	blood circulation		471	10	0.960878	10.4071	2.11e-08	1.73e-05
GO:0003018	vascular process in circulatory system		155	7	0.316213	22.137	2.29e-08	1.73e-05
GO:0003013	circulatory system process		480	10	0.979239	10.212	2.52e-08	1.76e-05
GO:0022600	digestive system process		94	6	0.191768	31.2879	3.24e-08	2.11e-05
GO:0007204	positive regulation of cytosolic calcium ion concentration		301	8	0.614065	13.0279	1.25e-07	7.34e-05
GO:0048878	chemical homeostasis		1119	13	2.28285	5.69463	1.29e-07	7.34e-05
GO:0006874	cellular calcium ion homeostasis		439	9	0.895596	10.0492	1.64e-07	8.79e-05
GO:0055082	cellular chemical homeostasis		766	11	1.5627	7.03909	1.95e-07	9.41e-05
GO:0050795	regulation of behavior		65	5	0.132605	37.7059	1.97e-07	9.41e-05
GO:0055074	calcium ion homeostasis		453	9	0.924157	9.73861	2.14e-07	9.64e-05
GO:0007188	adenylate cyclase-modulating G protein-coupled receptor signaling pathway		216	7	0.440658	15.8853	2.23e-07	9.64e-05
GO:0007586	digestion		132	6	0.269291	22.2807	2.47e-07	0.000102
GO:0042310	vasoconstriction		71	5	0.144846	34.5195	3.07e-07	0.000117
GO:0072503	cellular divalent inorganic cation homeostasis		473	9	0.964959	9.32683	3.09e-07	0.000117
GO:0051480	regulation of cytosolic calcium ion concentration		342	8	0.697708	11.4661	3.3e-07	0.00012
GO:0031667	response to nutrient levels		483	9	0.985359	9.13372	3.68e-07	0.000129
GO:0072507	divalent inorganic cation homeostasis		494	9	1.0078	8.93034	4.45e-07	0.00015
GO:0097756	negative regulation of blood vessel diameter		77	5	0.157086	31.8296	4.62e-07	0.00015
GO:0030072	peptide hormone secretion		247	7	0.5039	13.8916	5.52e-07	0.000172
GO:0098664	G protein-coupled serotonin receptor signaling pathway		33	4	0.0673227	59.4153	5.66e-07	0.000172
GO:0009991	response to extracellular stimulus		515	9	1.05064	8.56619	6.31e-07	0.000185
GO:0042592	homeostatic process		1817	15	3.70683	4.04659	8.51e-07	0.000242
GO:0032094	response to food		38	4	0.0775231	51.5975	1.01e-06	0.000271
GO:0007210	serotonin receptor signaling pathway		38	4	0.0775231	51.5975	1.01e-06	0.000271
GO:0006954	inflammatory response		717	10	1.46274	6.83649	1.05e-06	0.000272
GO:0010469	regulation of signaling receptor activity		551	9	1.12408	8.00651	1.11e-06	0.000277
GO:0044058	regulation of digestive system process		39	4	0.0795632	50.2745	1.13e-06	0.000277
GO:0019725	cellular homeostasis		917	11	1.87075	5.87998	1.17e-06	0.00028
GO:0006875	cellular metal ion homeostasis		559	9	1.14041	7.89193	1.25e-06	0.000287
GO:0060456	positive regulation of digestive system process		11	3	0.0224409	133.684	1.27e-06	0.000287
GO:0008217	regulation of blood pressure		175	6	0.357014	16.8061	1.3e-06	0.000287
GO:0002790	peptide secretion		582	9	1.18733	7.58005	1.74e-06	0.000377
GO:0006939	smooth muscle contraction		101	5	0.206048	24.2662	1.79e-06	0.000379
GO:0051240	positive regulation of multicellular organismal process		1661	14	3.38858	4.13153	1.84e-06	0.000379
GO:0009725	response to hormone		962	11	1.96256	5.60493	1.87e-06	0.000379
GO:0050801	ion homeostasis		776	10	1.5831	6.31671	2.14e-06	0.000423
GO:0035295	tube development		992	11	2.02376	5.43542	2.53e-06	0.000489
GO:0046879	hormone secretion		312	7	0.636505	10.9975	2.63e-06	0.000497
GO:0030003	cellular cation homeostasis		618	9	1.26077	7.13849	2.86e-06	0.00053
GO:0002791	regulation of peptide secretion		463	8	0.944558	8.46957	3.21e-06	0.000563
GO:0009914	hormone transport		322	7	0.656906	10.656	3.24e-06	0.000563
GO:0090276	regulation of peptide hormone secretion		205	6	0.418217	14.3466	3.25e-06	0.000563
GO:0030073	insulin secretion		206	6	0.420257	14.277	3.34e-06	0.000563
GO:0006873	cellular ion homeostasis		630	9	1.28525	7.00252	3.34e-06	0.000563
GO:0055065	metal ion homeostasis		638	9	1.30157	6.91472	3.71e-06	0.000613
GO:0007267	cell-cell signaling		1576	13	3.21517	4.04333	6.38e-06	0.00103593
GO:0001696	gastric acid secretion		19	3	0.0387615	77.3963	7.35e-06	0.00116914
GO:0007189	adenylate cyclase-activating G protein-coupled receptor signaling pathway		135	5	0.275411	18.1547	7.46e-06	0.00116914
GO:0055080	cation homeostasis		701	9	1.4301	6.29328	7.97e-06	0.00122774
GO:0098771	inorganic ion homeostasis		712	9	1.45254	6.19605	9.03e-06	0.00136891
GO:0044057	regulation of system process		535	8	1.09144	7.32974	9.3e-06	0.00138551
GO:0032098	regulation of appetite		21	3	0.0428417	70.0252	1.01e-05	0.00145191
GO:0014821	phasic smooth muscle contraction		21	3	0.0428417	70.0252	1.01e-05	0.00145191
GO:0009306	protein secretion		550	8	1.12204	7.12984	1.14e-05	0.00161525
GO:0046883	regulation of hormone secretion		266	6	0.542662	11.0566	1.44e-05	0.00201923
GO:0043950	positive regulation of cAMP-mediated signaling		24	3	0.048962	61.2721	1.52e-05	0.00206893
GO:0048520	positive regulation of behavior		24	3	0.048962	61.2721	1.52e-05	0.00206893
GO:0042493	response to drug		994	10	2.02784	4.93135	1.92e-05	0.00256128
GO:0042481	regulation of odontogenesis		27	3	0.0550822	54.4641	2.19e-05	0.00289114
GO:0050708	regulation of protein secretion		436	7	0.889476	7.86981	2.33e-05	0.00302886
GO:0050796	regulation of insulin secretion		174	5	0.354974	14.0855	2.55e-05	0.00326478
GO:0023061	signal release		456	7	0.930277	7.52464	3.11e-05	0.00392495
GO:0003073	regulation of systemic arterial blood pressure		90	4	0.183607	21.7856	3.26e-05	0.00401131
GO:1901700	response to oxygen-containing compound		1556	12	3.17437	3.78028	3.27e-05	0.00401131
GO:0045987	positive regulation of smooth muscle contraction		31	3	0.0632425	47.4364	3.35e-05	0.00401131
GO:0030431	sleep		31	3	0.0632425	47.4364	3.35e-05	0.00401131
GO:1901654	response to ketone		189	5	0.385575	12.9676	3.79e-05	0.00447433
GO:0090277	positive regulation of peptide hormone secretion		94	4	0.191768	20.8586	3.87e-05	0.00450576
GO:0040018	positive regulation of multicellular organism growth		33	3	0.0673227	44.5615	4.06e-05	0.00467096
GO:0009719	response to endogenous stimulus		1595	12	3.25393	3.68785	4.19e-05	0.00475889
GO:0046903	secretion		1605	12	3.27433	3.66487	4.46e-05	0.00497155
GO:0050878	regulation of body fluid levels		483	7	0.985359	7.10401	4.48e-05	0.00497155
GO:0090066	regulation of anatomical structure size		487	7	0.99352	7.04566	4.73e-05	0.00517556
GO:0007268	chemical synaptic transmission		685	8	1.39746	5.72469	5.49e-05	0.00587298
GO:0098916	anterograde trans-synaptic signaling		685	8	1.39746	5.72469	5.49e-05	0.00587298
GO:0099537	trans-synaptic signaling		693	8	1.41378	5.6586	5.96e-05	0.00622804
GO:0090087	regulation of peptide transport		694	8	1.41582	5.65045	6.02e-05	0.00622804
GO:0042747	circadian sleep/wake cycle, REM sleep		6	2	0.0122405	163.392	6.03e-05	0.00622804
GO:0099536	synaptic signaling		698	8	1.42398	5.61807	6.27e-05	0.0064049
GO:0010817	regulation of hormone levels		516	7	1.05268	6.64968	6.81e-05	0.0068797
GO:0051048	negative regulation of secretion		217	5	0.442698	11.2944	7.31e-05	0.00726716
GO:1903530	regulation of secretion by cell		714	8	1.45662	5.49217	7.35e-05	0.00726716
GO:0051050	positive regulation of transport		932	9	1.90136	4.73346	7.59e-05	0.00741841
GO:0034371	chylomicron remodeling		7	2	0.0142806	140.05	8.43e-05	0.00781952
GO:1903365	regulation of fear response		7	2	0.0142806	140.05	8.43e-05	0.00781952
GO:2000822	regulation of behavioral fear response		7	2	0.0142806	140.05	8.43e-05	0.00781952
GO:0060158	phospholipase C-activating dopamine receptor signaling pathway		7	2	0.0142806	140.05	8.43e-05	0.00781952
GO:0014827	intestine smooth muscle contraction		7	2	0.0142806	140.05	8.43e-05	0.00781952
GO:0071548	response to dexamethasone		43	3	0.0877235	34.1984	9.05e-05	0.00831418
GO:0045933	positive regulation of muscle contraction		45	3	0.0918037	32.6784	0.000104	0.00934447
GO:0090278	negative regulation of peptide hormone secretion		45	3	0.0918037	32.6784	0.000104	0.00934447
GO:0019216	regulation of lipid metabolic process		382	6	0.779311	7.69911	0.000109	0.0097054
GO:0010700	negative regulation of norepinephrine secretion		8	2	0.0163207	122.544	0.000112	0.0098011
GO:0010873	positive regulation of cholesterol esterification		8	2	0.0163207	122.544	0.000112	0.0098011
GO:0051049	regulation of transport		1765	12	3.60074	3.33264	0.000113	0.0098011
GO:0051046	regulation of secretion		771	8	1.5729	5.08614	0.000126	0.0107822
GO:0046887	positive regulation of hormone secretion		129	4	0.263171	15.1993	0.000133	0.0112753
GO:0006952	defense response		1518	11	3.09684	3.552	0.000137	0.0115511
GO:0002792	negative regulation of peptide secretion		131	4	0.267251	14.9672	0.000141	0.0117457
GO:0043949	regulation of cAMP-mediated signaling		50	3	0.102004	29.4106	0.000142	0.0117688
GO:0034378	chylomicron assembly		9	2	0.0183607	108.928	0.000144	0.0118047
GO:0051353	positive regulation of oxidoreductase activity		51	3	0.104044	28.8339	0.000151	0.0122639
GO:0045834	positive regulation of lipid metabolic process		136	4	0.277451	14.417	0.000163	0.0130893
GO:0019229	regulation of vasoconstriction		54	3	0.110164	27.232	0.000179	0.0141018
GO:0010872	regulation of cholesterol esterification		10	2	0.0204008	98.0353	0.00018	0.0141018
GO:0034372	very-low-density lipoprotein particle remodeling		10	2	0.0204008	98.0353	0.00018	0.0141018
GO:0002793	positive regulation of peptide secretion		268	5	0.546742	9.14508	0.000197	0.0152889
GO:0033700	phospholipid efflux		11	2	0.0224409	89.123	0.00022	0.0165021
GO:0070170	regulation of tooth mineralization		11	2	0.0224409	89.123	0.00022	0.0165021
GO:0034370	triglyceride-rich lipoprotein particle remodeling		11	2	0.0224409	89.123	0.00022	0.0165021
GO:0035641	locomotory exploration behavior		11	2	0.0224409	89.123	0.00022	0.0165021
GO:0006940	regulation of smooth muscle contraction		58	3	0.118325	25.354	0.000222	0.0165199
GO:0051384	response to glucocorticoid		149	4	0.303972	13.1591	0.000231	0.0170708
GO:0042482	positive regulation of odontogenesis		12	2	0.024481	81.6961	0.000263	0.0191444
GO:0014831	gastro-intestinal system smooth muscle contraction		12	2	0.024481	81.6961	0.000263	0.0191444
GO:0060123	regulation of growth hormone secretion		13	2	0.0265211	75.4118	0.000311	0.0207749
GO:0034433	steroid esterification		13	2	0.0265211	75.4118	0.000311	0.0207749
GO:0034434	sterol esterification		13	2	0.0265211	75.4118	0.000311	0.0207749
GO:0034435	cholesterol esterification		13	2	0.0265211	75.4118	0.000311	0.0207749
GO:0034374	low-density lipoprotein particle remodeling		13	2	0.0265211	75.4118	0.000311	0.0207749
GO:0034384	high-density lipoprotein particle clearance		13	2	0.0265211	75.4118	0.000311	0.0207749
GO:0043568	positive regulation of insulin-like growth factor receptor signaling pathway		13	2	0.0265211	75.4118	0.000311	0.0207749
GO:0032096	negative regulation of response to food		13	2	0.0265211	75.4118	0.000311	0.0207749
GO:0032099	negative regulation of appetite		13	2	0.0265211	75.4118	0.000311	0.0207749
GO:1903524	positive regulation of blood circulation		65	3	0.132605	22.6235	0.000311	0.0207749
GO:0046888	negative regulation of hormone secretion		65	3	0.132605	22.6235	0.000311	0.0207749
GO:0051223	regulation of protein transport		665	7	1.35665	5.15975	0.000327	0.0217228
GO:0015833	peptide transport		1977	12	4.03324	2.97527	0.000334	0.0220063
GO:0031960	response to corticosteroid		166	4	0.338654	11.8115	0.000349	0.0228048
GO:0051241	negative regulation of multicellular organismal process		1143	9	2.33181	3.85966	0.000356	0.023147
GO:0033604	negative regulation of catecholamine secretion		14	2	0.0285611	70.0252	0.000362	0.0231766
GO:0034380	high-density lipoprotein particle assembly		14	2	0.0285611	70.0252	0.000362	0.0231766
GO:0040014	regulation of multicellular organism growth		69	3	0.140766	21.312	0.000371	0.023568
GO:0014070	response to organic cyclic compound		905	8	1.84627	4.33305	0.000376	0.0237474
GO:0032024	positive regulation of insulin secretion		71	3	0.144846	20.7117	0.000403	0.0252845
GO:0032105	negative regulation of response to extracellular stimulus		15	2	0.0306012	65.3569	0.000417	0.0256252
GO:0032108	negative regulation of response to nutrient levels		15	2	0.0306012	65.3569	0.000417	0.0256252
GO:0042487	regulation of odontogenesis of dentin-containing tooth		15	2	0.0306012	65.3569	0.000417	0.0256252
GO:1902930	regulation of alcohol biosynthetic process		74	3	0.150966	19.872	0.000455	0.0275946
GO:0033555	multicellular organismal response to stress		74	3	0.150966	19.872	0.000455	0.0275946
GO:0007596	blood coagulation		322	5	0.656906	7.61144	0.000458	0.0275946
GO:0043691	reverse cholesterol transport		16	2	0.0326413	61.2721	0.000476	0.0276723
GO:0048521	negative regulation of behavior		16	2	0.0326413	61.2721	0.000476	0.0276723
GO:0030252	growth hormone secretion		16	2	0.0326413	61.2721	0.000476	0.0276723
GO:0014061	regulation of norepinephrine secretion		16	2	0.0326413	61.2721	0.000476	0.0276723
GO:0034375	high-density lipoprotein particle remodeling		16	2	0.0326413	61.2721	0.000476	0.0276723
GO:0070201	regulation of establishment of protein localization		708	7	1.44438	4.84638	0.000478	0.0276723
GO:0050817	coagulation		326	5	0.665067	7.51804	0.000485	0.0278992
GO:0007599	hemostasis		327	5	0.667107	7.49505	0.000492	0.0281133
GO:0032940	secretion by cell		1472	10	3.003	3.33	0.00051	0.0289532
GO:0045187	regulation of circadian sleep/wake cycle, sleep		17	2	0.0346814	57.6678	0.000539	0.0298761
GO:0048243	norepinephrine secretion		17	2	0.0346814	57.6678	0.000539	0.0298761
GO:0042753	positive regulation of circadian rhythm		17	2	0.0346814	57.6678	0.000539	0.0298761
GO:0070166	enamel mineralization		17	2	0.0346814	57.6678	0.000539	0.0298761
GO:0006066	alcohol metabolic process		336	5	0.685467	7.29429	0.000556	0.0306518
GO:0006936	muscle contraction		339	5	0.691588	7.22974	0.000579	0.0317215
GO:1903531	negative regulation of secretion by cell		192	4	0.391696	10.212	0.000604	0.0325746
GO:0003085	negative regulation of systemic arterial blood pressure		18	2	0.0367215	54.4641	0.000606	0.0325746
GO:0045655	regulation of monocyte differentiation		18	2	0.0367215	54.4641	0.000606	0.0325746
GO:0007623	circadian rhythm		196	4	0.399856	10.0036	0.000653	0.0349044
GO:0032095	regulation of response to food		19	2	0.0387615	51.5975	0.000676	0.0359351
GO:0070167	regulation of biomineral tissue development		87	3	0.177487	16.9026	0.000731	0.038436
GO:0042475	odontogenesis of dentin-containing tooth		87	3	0.177487	16.9026	0.000731	0.038436
GO:0042749	regulation of circadian sleep/wake cycle		20	2	0.0408016	49.0176	0.00075	0.0385251
GO:0050802	circadian sleep/wake cycle, sleep		20	2	0.0408016	49.0176	0.00075	0.0385251
GO:0002029	desensitization of G protein-coupled receptor signaling pathway		20	2	0.0408016	49.0176	0.00075	0.0385251
GO:0022401	negative adaptation of signaling pathway		20	2	0.0408016	49.0176	0.00075	0.0385251
GO:0016101	diterpenoid metabolic process		89	3	0.181567	16.5228	0.000781	0.0399128
GO:0032101	regulation of response to external stimulus		771	7	1.5729	4.45037	0.000794	0.0403341
GO:0051341	regulation of oxidoreductase activity		90	3	0.183607	16.3392	0.000807	0.0407736
GO:0071467	cellular response to pH		21	2	0.0428417	46.6835	0.000828	0.0409081
GO:0015874	norepinephrine transport		21	2	0.0428417	46.6835	0.000828	0.0409081
GO:0051000	positive regulation of nitric-oxide synthase activity		21	2	0.0428417	46.6835	0.000828	0.0409081
GO:0043567	regulation of insulin-like growth factor receptor signaling pathway		21	2	0.0428417	46.6835	0.000828	0.0409081
GO:0023058	adaptation of signaling pathway		22	2	0.0448818	44.5615	0.00091	0.0445326
GO:0060191	regulation of lipase activity		94	3	0.191768	15.6439	0.000916	0.0445326
GO:0097327	response to antineoplastic agent		94	3	0.191768	15.6439	0.000916	0.0445326
GO:1903532	positive regulation of secretion by cell		376	5	0.767071	6.5183	0.000924	0.0446825
GO:0007200	phospholipase C-activating G protein-coupled receptor signaling pathway		96	3	0.195848	15.318	0.000974	0.0468354
GO:0035640	exploration behavior		23	2	0.0469219	42.624	0.000995	0.0468664
GO:0022410	circadian sleep/wake cycle process		23	2	0.0469219	42.624	0.000995	0.0468664
GO:0002021	response to dietary excess		23	2	0.0469219	42.624	0.000995	0.0468664
GO:0034505	tooth mineralization		23	2	0.0469219	42.624	0.000995	0.0468664
GO:0007610	behavior		582	6	1.18733	5.05337	0.00103202	0.0483611
GO:0042752	regulation of circadian rhythm		99	3	0.201968	14.8538	0.00106445	0.049625

## Sheet: Table S10
Table S10: enrichment analysis in sub network 3 of module brown
geneSet	description		size	overlap	expect	enrichmentRatio	pValue	FDR
GO:0030048	actin filament-based movement		132	14	0.435617	32.1383	0	0
GO:0070252	actin-mediated cell contraction		110	14	0.363015	38.566	0	0
GO:0030049	muscle filament sliding		39	11	0.128705	85.4667	0	0
GO:0033275	actin-myosin filament sliding		39	11	0.128705	85.4667	0	0
GO:0006936	muscle contraction		339	16	1.11874	14.3017	8.77e-15	1.59e-11
GO:0003012	muscle system process		423	16	1.39596	11.4617	2.69e-13	4.08e-10
GO:1902476	chloride transmembrane transport		86	9	0.283811	31.7112	8.85e-12	1.15e-08
GO:0098660	inorganic ion transmembrane transport		808	18	2.66651	6.75041	4.81e-11	5.47e-08
GO:0006821	chloride transport		106	9	0.349814	25.728	6.01e-11	6.07e-08
GO:0098661	inorganic anion transmembrane transport		110	9	0.363015	24.7924	8.42e-11	7.65e-08
GO:0006941	striated muscle contraction		160	10	0.528021	18.9386	1.01e-10	8.36e-08
GO:0060047	heart contraction		231	11	0.76233	14.4294	2e-10	1.52e-07
GO:0060048	cardiac muscle contraction		126	9	0.415817	21.6442	2.87e-10	1.95e-07
GO:0003015	heart process		240	11	0.792032	13.8883	3.01e-10	1.95e-07
GO:0055002	striated muscle cell development		153	9	0.50492	17.8246	1.62e-09	9.83e-07
GO:0030239	myofibril assembly		67	7	0.221109	31.6586	2.14e-09	1.22e-06
GO:0006928	movement of cell or subcellular component		1967	24	6.49136	3.69722	2.97e-09	1.59e-06
GO:0055001	muscle cell development		166	9	0.547822	16.4287	3.33e-09	1.62e-06
GO:0007268	chemical synaptic transmission		685	15	2.26059	6.63543	3.57e-09	1.62e-06
GO:0098916	anterograde trans-synaptic signaling		685	15	2.26059	6.63543	3.57e-09	1.62e-06
GO:0099537	trans-synaptic signaling		693	15	2.28699	6.55884	4.18e-09	1.81e-06
GO:0099536	synaptic signaling		698	15	2.30349	6.51185	4.6e-09	1.9e-06
GO:0015698	inorganic anion transport		177	9	0.584123	15.4077	5.86e-09	2.32e-06
GO:0030029	actin filament-based process		715	15	2.35959	6.35702	6.37e-09	2.41e-06
GO:0034220	ion transmembrane transport		1100	18	3.63015	4.95848	6.85e-09	2.49e-06
GO:0034765	regulation of ion transmembrane transport		441	12	1.45536	8.24539	1.59e-08	5.56e-06
GO:0010927	cellular component assembly involved in morphogenesis		106	7	0.349814	20.0106	5.44e-08	1.83e-05
GO:0007267	cell-cell signaling		1576	20	5.20101	3.84541	5.72e-08	1.86e-05
GO:0042391	regulation of membrane potential		414	11	1.36625	8.05121	8.72e-08	2.73e-05
GO:0034762	regulation of transmembrane transport		521	12	1.71937	6.97931	9.9e-08	3e-05
GO:0051146	striated muscle cell differentiation		260	9	0.858034	10.4891	1.62e-07	4.69e-05
GO:0070509	calcium ion import		75	6	0.24751	24.2415	1.65e-07	4.69e-05
GO:0098656	anion transmembrane transport		266	9	0.877835	10.2525	1.97e-07	5.42e-05
GO:0043462	regulation of ATPase activity		78	6	0.25741	23.3091	2.09e-07	5.58e-05
GO:0048738	cardiac muscle tissue development		200	8	0.660026	12.1207	2.81e-07	7.29e-05
GO:0008015	blood circulation		471	11	1.55436	7.07686	3.18e-07	8.04e-05
GO:0003013	circulatory system process		480	11	1.58406	6.94417	3.84e-07	9.44e-05
GO:0070588	calcium ion transmembrane transport		292	9	0.963639	9.3396	4.32e-07	0.000103
GO:0045214	sarcomere organization		47	5	0.155106	32.236	4.49e-07	0.000105
GO:0061061	muscle structure development		610	12	2.01308	5.96101	5.39e-07	0.000122
GO:0055085	transmembrane transport		1491	18	4.9205	3.65817	7.03e-07	0.000156
GO:0043269	regulation of ion transport		645	12	2.12859	5.63755	9.72e-07	0.00021
GO:0042692	muscle cell differentiation		338	9	1.11544	8.06853	1.46e-06	0.000309
GO:0006811	ion transport		1608	18	5.30661	3.39199	2.11e-06	0.000436
GO:0031032	actomyosin structure organization		184	7	0.607224	11.5279	2.31e-06	0.000468
GO:0007010	cytoskeleton organization		1300	16	4.29017	3.72945	2.75e-06	0.000544
GO:0055008	cardiac muscle tissue morphogenesis		68	5	0.224409	22.2807	2.89e-06	0.000559
GO:0003208	cardiac ventricle morphogenesis		72	5	0.23761	21.0429	3.84e-06	0.000728
GO:0008016	regulation of heart contraction		205	7	0.676527	10.347	4.73e-06	0.000878
GO:0055013	cardiac muscle cell development		76	5	0.25081	19.9354	5.03e-06	0.000914
GO:0006816	calcium ion transport		402	9	1.32665	6.78399	6.02e-06	0.00107313
GO:1904645	response to amyloid-beta		37	4	0.122105	32.7587	6.47e-06	0.00111041
GO:0060415	muscle tissue morphogenesis		80	5	0.264011	18.9386	6.47e-06	0.00111041
GO:0055006	cardiac cell development		81	5	0.267311	18.7048	6.88e-06	0.00115865
GO:0050804	modulation of chemical synaptic transmission		416	9	1.37285	6.55568	7.93e-06	0.00131129
GO:0099177	regulation of trans-synaptic signaling		417	9	1.37616	6.53996	8.09e-06	0.00131298
GO:0044057	regulation of system process		535	10	1.76557	5.66389	8.52e-06	0.0013581
GO:0051899	membrane depolarization		85	5	0.280511	17.8246	8.72e-06	0.0013673
GO:0003009	skeletal muscle contraction		40	4	0.132005	30.3018	8.88e-06	0.00136845
GO:0048644	muscle organ morphogenesis		86	5	0.283811	17.6173	9.24e-06	0.00137686
GO:0006890	retrograde vesicle-mediated transport, Golgi to ER		86	5	0.283811	17.6173	9.24e-06	0.00137686
GO:0070838	divalent metal ion transport		448	9	1.47846	6.08742	1.44e-05	0.00210415
GO:0072511	divalent inorganic cation transport		451	9	1.48836	6.04693	1.51e-05	0.00218358
GO:1903522	regulation of blood circulation		248	7	0.818433	8.55293	1.64e-05	0.00232806
GO:0055010	ventricular cardiac muscle tissue morphogenesis		47	4	0.155106	25.7888	1.7e-05	0.00237766
GO:0003007	heart morphogenesis		250	7	0.825033	8.48451	1.73e-05	0.00237766
GO:0014706	striated muscle tissue development		357	8	1.17815	6.79032	2.07e-05	0.00281305
GO:0048739	cardiac muscle fiber development		18	3	0.0594024	50.503	2.68e-05	0.00352957
GO:0060537	muscle tissue development		371	8	1.22435	6.53408	2.73e-05	0.00352957
GO:0050879	multicellular organismal movement		53	4	0.174907	22.8693	2.76e-05	0.00352957
GO:0050881	musculoskeletal movement		53	4	0.174907	22.8693	2.76e-05	0.00352957
GO:0003229	ventricular cardiac muscle tissue development		54	4	0.178207	22.4458	2.97e-05	0.00374981
GO:0055007	cardiac muscle cell differentiation		111	5	0.366315	13.6495	3.19e-05	0.00397179
GO:0007517	muscle organ development		380	8	1.25405	6.37933	3.24e-05	0.00397179
GO:0051049	regulation of transport		1765	17	5.82473	2.91859	3.28e-05	0.00397179
GO:0043161	proteasome-mediated ubiquitin-dependent protein catabolic process		389	8	1.28375	6.23174	3.82e-05	0.00457494
GO:0003231	cardiac ventricle development		123	5	0.405916	12.3178	5.23e-05	0.00616983
GO:0048747	muscle fiber development		63	4	0.207908	19.2392	5.47e-05	0.00637769
GO:0007507	heart development		536	9	1.76887	5.08799	5.85e-05	0.00666207
GO:0003206	cardiac chamber morphogenesis		126	5	0.415817	12.0245	5.86e-05	0.00666207
GO:0045956	positive regulation of calcium ion-dependent exocytosis		25	3	0.0825033	36.3622	7.43e-05	0.00833888
GO:0000075	cell cycle checkpoint		216	6	0.712829	8.41717	7.55e-05	0.00836757
GO:0055003	cardiac myofibril assembly		26	3	0.0858034	34.9636	8.38e-05	0.00917794
GO:0019226	transmission of nerve impulse		72	4	0.23761	16.8343	9.25e-05	0.0100058
GO:0035051	cardiocyte differentiation		141	5	0.465319	10.7453	0.0001	0.0106908
GO:0010498	proteasomal protein catabolic process		449	8	1.48176	5.39899	0.000105	0.01105
GO:0086046	membrane depolarization during SA node cell action potential		5	2	0.0165007	121.207	0.000106	0.0111032
GO:0098662	inorganic cation transmembrane transport		722	10	2.3827	4.19693	0.000109	0.0112742
GO:0006820	anion transport		585	9	1.93058	4.66182	0.000114	0.0116739
GO:0006937	regulation of muscle contraction		151	5	0.49832	10.0337	0.000138	0.0139387
GO:1904646	cellular response to amyloid-beta		31	3	0.102304	29.3243	0.000143	0.0143042
GO:0048729	tissue morphogenesis		607	9	2.00318	4.49286	0.000151	0.0149265
GO:0045921	positive regulation of exocytosis		83	4	0.273911	14.6033	0.000161	0.015715
GO:0006942	regulation of striated muscle contraction		85	4	0.280511	14.2597	0.000176	0.0170479
GO:0000278	mitotic cell cycle		927	11	3.05922	3.59569	0.000186	0.017727
GO:0000209	protein polyubiquitination		255	6	0.841534	7.12984	0.000187	0.017727
GO:0030036	actin cytoskeleton organization		626	9	2.06588	4.35649	0.00019	0.0177372
GO:0045930	negative regulation of mitotic cell cycle		256	6	0.844834	7.10199	0.000191	0.0177372
GO:0003205	cardiac chamber development		164	5	0.541222	9.23836	0.000203	0.0186382
GO:0007093	mitotic cell cycle checkpoint		165	5	0.544522	9.18237	0.000209	0.018981
GO:1903047	mitotic cell cycle process		788	10	2.6005	3.84541	0.000223	0.0198411
GO:0097435	supramolecular fiber organization		640	9	2.11208	4.26119	0.000224	0.0198411
GO:0086010	membrane depolarization during action potential		36	3	0.118805	25.2515	0.000225	0.0198411
GO:0035637	multicellular organismal signaling		170	5	0.561022	8.9123	0.00024	0.0209644
GO:0007018	microtubule-based movement		271	6	0.894336	6.70889	0.00026	0.0225062
GO:0098655	cation transmembrane transport		810	10	2.67311	3.74097	0.000278	0.0238519
GO:0009887	animal organ morphogenesis		974	11	3.21433	3.42218	0.000286338	0.024328
GO:0010948	negative regulation of cell cycle process		278	6	0.917437	6.53996	0.000298	0.0250883
GO:1903115	regulation of actin filament-based movement		42	3	0.138606	21.6442	0.000356	0.0297261
GO:1901988	negative regulation of cell cycle phase transition		186	5	0.613825	8.14565	0.000363	0.0300161
GO:0030001	metal ion transport		841	10	2.77541	3.60307	0.000375	0.0305145
GO:0086015	SA node cell action potential		9	2	0.0297012	67.3374	0.000379	0.0305145
GO:0086018	SA node cell to atrial cardiac muscle cell signaling		9	2	0.0297012	67.3374	0.000379	0.0305145
GO:0010564	regulation of cell cycle process		689	9	2.27379	3.95815	0.000387	0.0308434
GO:0045786	negative regulation of cell cycle		559	8	1.84477	4.33658	0.000462	0.0365457
GO:0086070	SA node cell to atrial cardiac muscle cell communication		10	2	0.0330013	60.6036	0.000473	0.0370781
GO:0014888	striated muscle adaptation		48	3	0.158406	18.9386	0.00053	0.0407961
GO:0051783	regulation of nuclear division		202	5	0.666627	7.50045	0.00053	0.0407961
GO:0030241	skeletal muscle myosin thick filament assembly		11	2	0.0363015	55.0942	0.000577	0.0437143
GO:0071688	striated muscle myosin thick filament assembly		11	2	0.0363015	55.0942	0.000577	0.0437143
GO:0007017	microtubule-based process		729	9	2.4058	3.74097	0.000583	0.0437658
GO:1903307	positive regulation of regulated secretory pathway		50	3	0.165007	18.1811	0.000597	0.0445057
GO:0045839	negative regulation of mitotic nuclear division		51	3	0.168307	17.8246	0.000633	0.0467936
GO:0045732	positive regulation of protein catabolic process		211	5	0.696328	7.18053	0.000645	0.0469348
GO:0006511	ubiquitin-dependent protein catabolic process		588	8	1.94048	4.1227	0.000645	0.0469348
GO:0019941	modification-dependent protein catabolic process		594	8	1.96028	4.08105	0.00069	0.0490745
GO:1904668	positive regulation of ubiquitin protein ligase activity		12	2	0.0396016	50.503	0.000691	0.0490745
GO:0031034	myosin filament assembly		12	2	0.0396016	50.503	0.000691	0.0490745
GO:0032434	regulation of proteasomal ubiquitin-dependent protein catabolic process		122	4	0.402616	9.93502	0.000699	0.0492398

[truncated: 4 more sheets: Table S11, Table S12, Table S13, Table S14]
